# Supplementary material for: Novel CircRNAs in Hub ceRNA Axis Regulate Gastric Cancer Prognosis and Microenvironment
Source: Front Med (Lausanne). 2021 Nov 8;8:771206. doi: 10.3389/fmed.2021.771206 (PMC8606568; doi:10.3389/fmed.2021.771206)
Supplement: Supplementary file 1 [file Table_1.XLS]

miRNA	logFC	P.Value	FDR
hsa-miR-139-5p	-2.28771394	6.60E-55	1.42E-51
hsa-miR-139-3p	-2.556379094	7.21E-52	7.78E-49
hsa-miR-365b-3p	-1.572931621	6.73E-49	3.81E-46
hsa-miR-365a-3p	-1.572771062	7.07E-49	3.81E-46
hsa-miR-21-5p	1.849975667	3.45E-44	1.49E-41
hsa-miR-133a-3p	-3.216354025	8.40E-44	3.02E-41
hsa-miR-145-5p	-2.447348575	9.10E-43	2.80E-40
hsa-miR-6510-3p	-4.542389298	8.88E-42	2.39E-39
hsa-miR-30c-2-3p	-2.081138456	6.49E-39	1.56E-36
hsa-miR-1-3p	-3.100955869	5.31E-38	1.15E-35
hsa-miR-145-3p	-2.160691055	7.75E-38	1.52E-35
hsa-miR-5683	-3.000699194	5.47E-33	9.84E-31
hsa-miR-196a-5p	4.758865977	7.88E-33	1.31E-30
hsa-miR-29c-3p	-1.661473179	1.47E-32	2.26E-30
hsa-miR-133b	-2.884605503	1.09E-30	1.57E-28
hsa-miR-30a-3p	-1.860766876	1.88E-30	2.53E-28
hsa-miR-30e-3p	-1.098154087	2.01E-30	2.55E-28
hsa-miR-29c-5p	-1.335765253	2.23E-30	2.67E-28
hsa-miR-143-3p	-2.079289991	2.59E-30	2.94E-28
hsa-miR-29b-2-5p	-1.295092332	6.51E-30	6.95E-28
hsa-miR-195-3p	-1.843508155	6.76E-30	6.95E-28
hsa-miR-28-3p	-1.256536347	1.17E-29	1.14E-27
hsa-miR-27b-3p	-1.184923495	1.49E-29	1.40E-27
hsa-miR-195-5p	-1.631852827	2.37E-28	2.13E-26
hsa-miR-193a-5p	-1.281412268	4.37E-28	3.74E-26
hsa-miR-6507-5p	-3.341803176	4.50E-28	3.74E-26
hsa-miR-146b-5p	1.899738483	4.69E-28	3.75E-26
hsa-miR-28-5p	-1.127194404	3.81E-27	2.94E-25
hsa-miR-135b-5p	3.230577104	4.52E-27	3.37E-25
hsa-let-7e-3p	-1.453922771	5.49E-27	3.95E-25
hsa-miR-125a-5p	-1.271226389	7.86E-27	5.47E-25
hsa-miR-490-3p	-3.446066324	2.82E-26	1.90E-24
hsa-miR-196b-5p	4.478520554	1.68E-25	1.10E-23
hsa-miR-378a-5p	-1.232850275	1.85E-25	1.18E-23
hsa-miR-26a-5p	-1.043376901	3.74E-25	2.31E-23
hsa-miR-23b-3p	-1.204974039	5.41E-25	3.24E-23
hsa-miR-135b-3p	3.358767054	2.47E-24	1.44E-22
hsa-miR-501-3p	1.581299377	3.77E-24	2.14E-22
hsa-miR-486-5p	-1.726090417	1.15E-23	6.35E-22
hsa-miR-490-5p	-3.162433767	1.44E-23	7.78E-22
hsa-miR-181a-3p	1.335296959	5.55E-23	2.92E-21
hsa-miR-383-5p	-2.672942083	1.94E-22	9.95E-21
hsa-miR-551b-3p	-2.025978017	2.90E-22	1.42E-20
hsa-miR-133a-5p	-2.41489432	5.61E-22	2.69E-20
hsa-miR-140-3p	-1.047528471	1.36E-21	6.37E-20
hsa-miR-30a-5p	-1.464484981	3.22E-21	1.48E-19
hsa-miR-885-5p	-2.398381062	4.78E-21	2.15E-19
hsa-miR-18a-5p	1.99394934	5.42E-21	2.39E-19
hsa-miR-378a-3p	-1.221673551	1.30E-20	5.60E-19
hsa-miR-21-3p	1.265666956	1.26E-18	5.35E-17
hsa-miR-378c	-1.165461974	1.38E-18	5.72E-17
hsa-miR-143-5p	-1.484247107	3.18E-18	1.27E-16
hsa-miR-146b-3p	1.324689056	4.16E-18	1.63E-16
hsa-miR-19a-3p	1.499977676	8.88E-18	3.42E-16
hsa-miR-328-3p	-1.131698799	1.23E-17	4.65E-16
hsa-miR-500a-3p	1.201767665	1.26E-17	4.71E-16
hsa-miR-183-5p	1.904171659	1.50E-17	5.48E-16
hsa-miR-552-3p	6.344154606	3.26E-17	1.15E-15
hsa-miR-149-5p	-1.496381472	3.70E-17	1.29E-15
hsa-miR-335-3p	1.665774627	9.02E-17	3.09E-15
hsa-miR-92a-1-5p	1.904342392	1.62E-16	5.47E-15
hsa-miR-5680	-2.023143929	1.70E-16	5.66E-15
hsa-miR-6720-3p	-1.714187869	2.23E-16	7.28E-15
hsa-miR-552-5p	5.866480971	2.46E-16	7.91E-15
hsa-miR-548ba	-2.569102027	4.45E-16	1.41E-14
hsa-miR-96-5p	1.757790379	4.75E-16	1.49E-14
hsa-miR-204-5p	-2.0468979	4.99E-16	1.54E-14
hsa-miR-877-5p	1.906982431	6.37E-16	1.94E-14
hsa-miR-218-5p	-1.397956149	8.65E-16	2.59E-14
hsa-miR-381-3p	-1.023054623	1.15E-15	3.41E-14
hsa-miR-431-5p	2.127672164	1.26E-15	3.66E-14
hsa-miR-188-5p	1.515276155	2.72E-15	7.84E-14
hsa-miR-6511b-3p	-1.076717699	2.76E-15	7.84E-14
hsa-miR-203a-3p	-1.659971003	3.40E-15	9.53E-14
hsa-miR-1307-3p	1.044296314	4.08E-15	1.13E-13
hsa-miR-944	-2.593200367	4.99E-15	1.36E-13
hsa-miR-3199	-1.223324499	5.84E-15	1.58E-13
hsa-miR-17-5p	1.306262956	8.07E-15	2.12E-13
hsa-miR-451a	-1.467152781	1.13E-14	2.93E-13
hsa-miR-935	2.835724711	1.88E-14	4.83E-13
hsa-miR-1301-3p	1.274075715	2.66E-14	6.74E-13
hsa-miR-937-3p	2.384821919	3.82E-14	9.60E-13
hsa-miR-182-5p	1.541213406	6.66E-14	1.65E-12
hsa-let-7e-5p	-1.20431107	7.40E-14	1.82E-12
hsa-miR-592	2.110816758	9.97E-14	2.39E-12
hsa-miR-18a-3p	1.718624928	1.01E-13	2.40E-12
hsa-miR-19b-1-5p	1.210689585	2.08E-13	4.88E-12
hsa-miR-497-5p	-1.013794287	3.57E-13	8.29E-12
hsa-miR-605-5p	-1.54356402	3.63E-13	8.33E-12
hsa-miR-144-3p	-1.445290656	3.84E-13	8.71E-12
hsa-miR-708-5p	1.501996752	4.03E-13	9.06E-12
hsa-miR-671-5p	1.100087904	4.10E-13	9.09E-12
hsa-miR-500b-3p	1.674593675	4.26E-13	9.29E-12
hsa-miR-326	-1.093688916	6.38E-13	1.38E-11
hsa-miR-200a-5p	1.456202525	8.81E-13	1.88E-11
hsa-miR-105-5p	6.203426717	1.93E-12	4.01E-11
hsa-miR-1258	-1.688346743	2.02E-12	4.14E-11
hsa-miR-4770	-1.894175615	2.16E-12	4.40E-11
hsa-miR-4664-3p	2.727345587	2.63E-12	5.31E-11
hsa-miR-181b-5p	1.112110961	3.29E-12	6.57E-11
hsa-miR-100-5p	-1.311859613	3.41E-12	6.75E-11
hsa-miR-767-5p	6.425224978	3.80E-12	7.46E-11
hsa-miR-501-5p	1.231770862	4.92E-12	9.56E-11
hsa-miR-3662	2.71398578	5.45E-12	1.05E-10
hsa-miR-4652-5p	4.473765278	6.82E-12	1.30E-10
hsa-miR-1-5p	-2.07846299	7.14E-12	1.35E-10
hsa-miR-93-5p	1.05007283	7.60E-12	1.43E-10
hsa-miR-181b-3p	1.347367553	8.42E-12	1.57E-10
hsa-miR-503-5p	1.298026294	1.55E-11	2.83E-10
hsa-miR-183-3p	1.982177573	1.82E-11	3.31E-10
hsa-miR-3622a-3p	-1.612961064	2.13E-11	3.84E-10
hsa-miR-144-5p	-1.269961557	2.26E-11	4.03E-10
hsa-miR-4786-5p	-1.338337004	2.59E-11	4.58E-10
hsa-miR-7705	1.589821827	2.80E-11	4.91E-10
hsa-miR-615-3p	2.220984506	2.89E-11	5.00E-10
hsa-miR-509-3p	3.005383587	3.47E-11	5.95E-10
hsa-miR-4661-5p	1.875159211	3.88E-11	6.59E-10
hsa-miR-483-3p	4.735926505	4.29E-11	7.23E-10
hsa-miR-130b-3p	1.102126617	4.49E-11	7.51E-10
hsa-miR-141-5p	1.359105772	5.09E-11	8.44E-10
hsa-miR-1262	-1.057209282	7.20E-11	1.18E-09
hsa-miR-378i	-2.318122402	7.43E-11	1.21E-09
hsa-miR-550a-5p	1.14054113	1.03E-10	1.63E-09
hsa-let-7c-5p	-1.3174761	1.07E-10	1.68E-09
hsa-miR-378d	-1.167550044	1.19E-10	1.85E-09
hsa-miR-196b-3p	3.212405501	1.24E-10	1.91E-09
hsa-miR-548f-3p	3.573610191	1.26E-10	1.93E-09
hsa-miR-25-5p	2.389983128	1.50E-10	2.28E-09
hsa-miR-3127-5p	1.1353781	2.28E-10	3.37E-09
hsa-miR-584-5p	1.487842519	2.35E-10	3.45E-09
hsa-miR-125b-5p	-1.142726156	2.95E-10	4.30E-09
hsa-miR-483-5p	4.117853811	4.69E-10	6.76E-09
hsa-miR-4746-5p	1.252439582	4.71E-10	6.76E-09
hsa-miR-4705	-1.972750194	4.73E-10	6.76E-09
hsa-miR-3934-5p	1.356613864	6.77E-10	9.54E-09
hsa-miR-7-5p	1.588625571	7.19E-10	1.01E-08
hsa-miR-20a-5p	1.154869603	7.84E-10	1.09E-08
hsa-miR-301b-3p	1.529783348	8.16E-10	1.12E-08
hsa-miR-363-3p	-1.190033866	1.14E-09	1.55E-08
hsa-miR-200b-3p	1.202525849	1.22E-09	1.65E-08
hsa-miR-628-3p	-1.163858954	1.32E-09	1.78E-08
hsa-miR-1269a	5.949533787	1.40E-09	1.86E-08
hsa-miR-508-3p	2.573346562	1.52E-09	2.02E-08
hsa-miR-767-3p	4.631681308	1.53E-09	2.02E-08
hsa-miR-4536-3p	-1.345069612	1.70E-09	2.22E-08
hsa-miR-573	2.695973015	2.36E-09	3.03E-08
hsa-miR-4777-3p	1.902380685	2.38E-09	3.04E-08
hsa-miR-372-3p	7.878427095	3.04E-09	3.83E-08
hsa-miR-504-5p	-1.354140591	3.79E-09	4.76E-08
hsa-miR-6854-5p	1.660814761	3.83E-09	4.77E-08
hsa-miR-7974	2.277278633	7.72E-09	9.35E-08
hsa-miR-1228-5p	1.702469424	8.22E-09	9.91E-08
hsa-miR-4728-3p	2.540496082	9.60E-09	1.14E-07
hsa-miR-194-5p	1.278365651	9.80E-09	1.16E-07
hsa-miR-1269b	6.601952387	1.13E-08	1.32E-07
hsa-miR-202-5p	-1.489298444	1.16E-08	1.35E-07
hsa-miR-6512-3p	-1.883537239	1.25E-08	1.45E-07
hsa-miR-99a-3p	-1.188359988	1.30E-08	1.49E-07
hsa-miR-205-3p	-2.665937895	1.35E-08	1.55E-07
hsa-miR-205-5p	-2.800096193	2.35E-08	2.59E-07
hsa-miR-514a-3p	2.865854408	2.43E-08	2.65E-07
hsa-miR-519a-5p	5.744446808	2.54E-08	2.75E-07
hsa-miR-125b-2-3p	-1.185351931	2.64E-08	2.85E-07
hsa-miR-5589-5p	3.973783769	4.44E-08	4.72E-07
hsa-miR-3651	1.47751273	4.88E-08	5.16E-07
hsa-miR-129-5p	-1.475772117	5.11E-08	5.38E-07
hsa-miR-3189-3p	2.076297832	5.20E-08	5.45E-07
hsa-miR-3682-3p	1.229934028	5.65E-08	5.86E-07
hsa-miR-942-3p	1.211250701	5.70E-08	5.89E-07
hsa-miR-184	3.617170303	6.19E-08	6.36E-07
hsa-miR-6499-5p	-2.499743194	7.36E-08	7.49E-07
hsa-miR-4677-5p	1.567694913	7.58E-08	7.68E-07
hsa-miR-3944-3p	1.754680634	8.00E-08	8.03E-07
hsa-miR-3176	1.805054039	9.19E-08	9.13E-07
hsa-miR-373-3p	7.391836978	9.27E-08	9.13E-07
hsa-miR-301b-5p	2.034217868	9.38E-08	9.20E-07
hsa-miR-512-3p	6.452722941	1.01E-07	9.84E-07
hsa-miR-1292-5p	1.307142924	1.51E-07	1.45E-06
hsa-miR-4732-3p	-1.401425758	1.58E-07	1.50E-06
hsa-miR-5589-3p	3.416437023	1.78E-07	1.67E-06
hsa-miR-217-5p	1.57705104	2.43E-07	2.25E-06
hsa-miR-137-3p	-1.848880282	2.55E-07	2.32E-06
hsa-miR-200a-3p	1.105930396	2.61E-07	2.36E-06
hsa-miR-934	3.329337033	2.72E-07	2.46E-06
hsa-miR-5586-5p	1.023878726	4.44E-07	3.96E-06
hsa-miR-3677-5p	1.225666078	5.42E-07	4.82E-06
hsa-miR-556-3p	1.555369996	5.71E-07	5.05E-06
hsa-miR-371a-3p	6.431135115	6.40E-07	5.61E-06
hsa-miR-551a	1.881953308	6.53E-07	5.71E-06
hsa-miR-652-5p	1.255566011	7.40E-07	6.41E-06
hsa-miR-379-3p	-1.087651415	9.08E-07	7.78E-06
hsa-miR-196a-3p	2.504401954	9.19E-07	7.82E-06
hsa-miR-940	1.06258867	9.49E-07	8.03E-06
hsa-miR-520f-3p	5.690861456	1.03E-06	8.68E-06
hsa-miR-1225-3p	-1.524219558	1.08E-06	9.07E-06
hsa-miR-6891-5p	2.236896168	1.14E-06	9.53E-06
hsa-miR-584-3p	1.830308338	1.19E-06	9.88E-06
hsa-miR-4521	-1.096349789	1.38E-06	1.13E-05
hsa-miR-548d-3p	1.601172347	1.51E-06	1.23E-05
hsa-miR-4326	1.232196241	1.53E-06	1.25E-05
hsa-miR-9-3p	-1.231725895	1.87E-06	1.50E-05
hsa-miR-3690	1.619513838	1.96E-06	1.57E-05
hsa-miR-20b-5p	-1.01151951	2.12E-06	1.68E-05
hsa-miR-1228-3p	1.186671993	2.41E-06	1.90E-05
hsa-miR-371a-5p	5.922557729	2.67E-06	2.10E-05
hsa-miR-3127-3p	1.950891687	3.02E-06	2.36E-05
hsa-miR-516a-5p	4.868147153	3.04E-06	2.36E-05
hsa-miR-3678-5p	-1.105148837	3.33E-06	2.58E-05
hsa-miR-518f-5p	5.620274867	5.10E-06	3.83E-05
hsa-miR-6499-3p	-1.864397427	5.41E-06	4.06E-05
hsa-miR-187-3p	-1.442235646	6.46E-06	4.82E-05
hsa-miR-675-5p	2.708838551	6.55E-06	4.87E-05
hsa-miR-518c-5p	5.193014894	6.72E-06	4.98E-05
hsa-miR-302b-3p	5.312810064	7.39E-06	5.46E-05
hsa-miR-520c-3p	5.118893963	7.70E-06	5.67E-05
hsa-miR-520b-3p	5.1153739	7.75E-06	5.69E-05
hsa-miR-4664-5p	1.68041008	8.73E-06	6.37E-05
hsa-miR-6883-3p	-1.449234802	9.13E-06	6.63E-05
hsa-miR-6809-3p	-1.284091917	9.53E-06	6.88E-05
hsa-miR-210-3p	1.267299699	1.17E-05	8.30E-05
hsa-miR-548v	1.118694773	1.18E-05	8.39E-05
hsa-miR-302a-5p	4.593725077	1.21E-05	8.55E-05
hsa-miR-181b-2-3p	1.146824499	1.27E-05	8.95E-05
hsa-miR-4658	2.101904213	1.27E-05	8.96E-05
hsa-miR-520h	4.646772588	1.29E-05	9.02E-05
hsa-miR-6783-3p	1.569166352	1.34E-05	9.38E-05
hsa-miR-526b-5p	4.684969833	1.40E-05	9.76E-05
hsa-miR-5094	1.988944817	1.49E-05	0.000102857
hsa-miR-516b-5p	4.687237599	1.51E-05	0.000104085
hsa-miR-675-3p	1.842501621	1.53E-05	0.000104955
hsa-miR-2681-5p	-1.176786982	1.62E-05	0.000110571
hsa-miR-302a-3p	4.64948442	1.69E-05	0.000114565
hsa-miR-4776-5p	-1.250538037	1.73E-05	0.000116938
hsa-miR-4758-3p	2.119571389	1.82E-05	0.000122588
hsa-miR-204-3p	-1.500985127	1.84E-05	0.000123309
hsa-miR-518b	4.659114464	1.84E-05	0.000123309
hsa-miR-520e-3p	4.582947934	2.49E-05	0.000164703
hsa-miR-518a-5p	4.27433162	2.71E-05	0.000178626
hsa-miR-520a-5p	4.995354151	2.91E-05	0.000190229
hsa-miR-527	4.369597956	2.97E-05	0.000193362
hsa-miR-520g-3p	4.590396555	3.09E-05	0.000200282
hsa-miR-515-3p	3.980584475	3.67E-05	0.000236225
hsa-miR-520d-3p	4.36005217	4.52E-05	0.00028783
hsa-miR-7702	1.274930258	4.66E-05	0.000294959
hsa-miR-3174	1.626258269	4.73E-05	0.000298517
hsa-miR-5698	1.226805173	4.78E-05	0.000300831
hsa-miR-518f-3p	3.870760793	5.13E-05	0.000319084
hsa-miR-4501	-1.540261759	5.17E-05	0.000320412
hsa-miR-517-5p	4.581356561	5.71E-05	0.000352923
hsa-miR-549a-3p	1.976147314	6.26E-05	0.000384046
hsa-miR-3187-3p	1.620307508	6.93E-05	0.000420005
hsa-miR-3684	1.215631758	7.02E-05	0.000424308
hsa-miR-522-3p	3.911171623	7.37E-05	0.0004443
hsa-miR-4713-5p	1.854354952	7.85E-05	0.000471888
hsa-miR-449a	2.731007963	7.89E-05	0.000472301
hsa-miR-643	1.223835644	8.07E-05	0.000481356
hsa-miR-1276	1.780998859	8.29E-05	0.000492566
hsa-miR-615-5p	1.874022234	8.39E-05	0.000497356
hsa-miR-512-5p	3.828748898	9.39E-05	0.000553887
hsa-miR-155-3p	1.127336002	0.000109813	0.000643957
hsa-miR-1304-3p	2.352540154	0.000116745	0.00068091
hsa-miR-4449	1.437014778	0.000128688	0.000746527
hsa-miR-519a-3p	3.697020999	0.000137091	0.000791622
hsa-miR-6720-5p	-1.183055771	0.000137195	0.000791622
hsa-miR-4479	1.386242348	0.000138495	0.000796993
hsa-miR-302d-3p	3.833076104	0.000139025	0.000797916
hsa-miR-3200-3p	1.01121137	0.000151705	0.000866085
hsa-miR-138-1-3p	-1.184851329	0.000162541	0.000923063
hsa-miR-96-3p	1.526574146	0.000166497	0.000943045
hsa-miR-3152-5p	-1.058295208	0.000176994	0.000997268
hsa-miR-520a-3p	4.110955957	0.000199733	0.001116641
hsa-miR-4523	1.57766896	0.000209092	0.001162939
hsa-miR-4745-5p	1.854913815	0.000209678	0.001163202
hsa-miR-523-3p	3.754165392	0.000211259	0.001168965
hsa-miR-122-5p	3.307760414	0.000214485	0.001183782
hsa-miR-519c-3p	3.605599075	0.000219367	0.001207635
hsa-miR-4745-3p	1.468969604	0.000222864	0.001223768
hsa-miR-3161	1.99714441	0.000236456	0.001295106
hsa-miR-525-3p	3.542026232	0.000240273	0.001309369
hsa-miR-129-1-3p	-1.266169836	0.000247995	0.001332073
hsa-miR-219b-3p	1.091964475	0.000273201	0.001448571
hsa-miR-525-5p	4.063671648	0.00028155	0.00148777
hsa-miR-7151-5p	-1.262350851	0.000281973	0.00148777
hsa-miR-203b-3p	1.030842609	0.000315218	0.001655087
hsa-miR-518e-3p	3.888863745	0.000318532	0.001660699
hsa-miR-4517	1.616364077	0.00033445	0.001730799
hsa-miR-302c-3p	3.027803531	0.000336112	0.001731256
hsa-miR-548az-5p	1.773055193	0.000364025	0.001857132
hsa-miR-7-2-3p	-1.217565477	0.000377963	0.001914656
hsa-miR-4645-3p	1.000968093	0.000379632	0.00191861
hsa-miR-1911-5p	2.937235759	0.000381872	0.001925418
hsa-miR-6715b-3p	1.601362314	0.000390067	0.001962154
hsa-miR-6744-5p	1.872257588	0.000413563	0.00207551
hsa-miR-2115-5p	1.648030908	0.000422192	0.002109006
hsa-miR-4678	-1.182083989	0.00043071	0.00214164
hsa-miR-519b-3p	3.252519035	0.000433586	0.002150986
hsa-miR-1283	3.208925086	0.000441943	0.002177428
hsa-miR-3654	1.897110752	0.000460907	0.002265689
hsa-miR-518a-3p	3.707250297	0.000464037	0.002275888
hsa-miR-3943	1.532647881	0.000481982	0.002347894
hsa-miR-618	1.169182993	0.00049298	0.002390678
hsa-miR-5691	-1.006046362	0.000534626	0.002581035
hsa-miR-7112-3p	1.180419134	0.00059997	0.002883595
hsa-miR-517c-3p	3.32982611	0.000639795	0.003047851
hsa-miR-211-5p	2.041150866	0.000653901	0.003108189
hsa-miR-1246	1.707423552	0.000673802	0.003195749
hsa-miR-802	-1.578606866	0.000678183	0.003209472
hsa-miR-4766-3p	1.03121942	0.000713789	0.003370582
hsa-miR-521	2.473582891	0.000782699	0.003687916
hsa-miR-3131	1.426705052	0.000816656	0.003822873
hsa-miR-2681-3p	-1.057044044	0.000845045	0.003930187
hsa-miR-3646	1.358023057	0.000897228	0.004128395
hsa-miR-4536-5p	-1.035034545	0.000924237	0.004225643
hsa-miR-489-3p	1.243805491	0.000934167	0.00425302
hsa-miR-1323	3.530806593	0.000986941	0.00447441
hsa-miR-346	-1.009816509	0.001042241	0.004715212
hsa-miR-526b-3p	2.89914586	0.001200954	0.005365755
hsa-miR-519d-3p	3.019413958	0.001227903	0.005466842
hsa-miR-520d-5p	2.887318256	0.001297416	0.005737342
hsa-miR-2115-3p	1.304987941	0.001332073	0.005866558
hsa-miR-4763-5p	1.456788316	0.001341191	0.005894684
hsa-miR-517a-3p	3.073289343	0.001375897	0.006023692
hsa-miR-517b-3p	3.073288976	0.001376126	0.006023692
hsa-miR-105-3p	1.928244964	0.001416395	0.006174908
hsa-miR-622	1.800817423	0.001427945	0.006200211
hsa-miR-1305	1.599153022	0.001442963	0.006252841
hsa-miR-518c-3p	3.348733539	0.001491854	0.00641605
hsa-miR-3150b-3p	1.192404739	0.00149252	0.00641605
hsa-miR-498-5p	3.391770685	0.001569376	0.006714978
hsa-miR-662	1.639469006	0.001715286	0.007300422
hsa-miR-296-3p	1.379187733	0.001718542	0.007300422
hsa-miR-548k	1.040920105	0.00172517	0.00731418
hsa-miR-3680-3p	1.00188766	0.001768537	0.007454109
hsa-miR-216a-3p	1.274659726	0.001986211	0.008242776
hsa-miR-1257	1.359039976	0.002015248	0.008347225
hsa-miR-5580-3p	1.308355221	0.002073584	0.008556014
hsa-miR-216a-5p	1.045456965	0.002186252	0.008969452
hsa-miR-3923	2.58329488	0.002338175	0.009556403
hsa-miR-4640-5p	1.035582786	0.002426601	0.009880388
hsa-miR-6718-5p	1.122448616	0.002767263	0.01118306
hsa-miR-7854-3p	1.194324897	0.002827207	0.011403948
hsa-miR-5582-3p	1.108513414	0.003126586	0.012494766
hsa-miR-215-3p	-1.009989069	0.003435255	0.013527883
hsa-miR-4741	1.232970321	0.003517777	0.013827617
hsa-miR-216b-5p	1.510111903	0.003740067	0.014595053
hsa-miR-4802-3p	1.005582134	0.004032254	0.015600244
hsa-miR-3937	1.626199388	0.004033798	0.015600244
hsa-miR-515-5p	2.703255583	0.004093632	0.015803324
hsa-miR-524-5p	2.73660219	0.004144251	0.015970168
hsa-miR-187-5p	-1.122712923	0.004160505	0.016004223
hsa-miR-4728-5p	1.807393092	0.004433727	0.016934484
hsa-miR-6777-5p	1.061572806	0.004500872	0.017160569
hsa-miR-3689f	1.955046341	0.004755268	0.018003278
hsa-miR-1185-1-3p	1.075537717	0.005101712	0.019213776
hsa-miR-6821-5p	1.202314423	0.005289714	0.019852527
hsa-miR-3177-3p	1.172698281	0.005389822	0.020123247
hsa-miR-202-3p	-1.006987137	0.006251523	0.022982601
hsa-miR-122-3p	1.896001881	0.006272524	0.02302059
hsa-miR-378g	-1.066276116	0.006557169	0.023902653
hsa-miR-548x-3p	1.561900399	0.006695093	0.024241628
hsa-miR-519e-5p	2.182041918	0.006756446	0.024422799
hsa-miR-518d-3p	1.977171015	0.006775316	0.024430629
hsa-miR-373-5p	2.243239932	0.006781254	0.024430629
hsa-miR-6735-5p	1.167480719	0.008336747	0.029359047
hsa-miR-4691-3p	1.338471927	0.008339711	0.029359047
hsa-miR-7844-5p	1.023822564	0.008706066	0.030499497
hsa-miR-4431	1.329912413	0.009680545	0.033694541
hsa-miR-513c-5p	1.207219051	0.011178493	0.038351649
hsa-miR-509-3-5p	1.395180657	0.012606362	0.042841778
hsa-miR-506-3p	1.582144133	0.012815073	0.043414329
hsa-miR-4435	1.117161429	0.012958129	0.04383016
hsa-miR-1298-3p	-1.037080688	0.013287098	0.044593401
hsa-miR-3173-3p	1.021211132	0.01370031	0.045908804
hsa-miR-367-3p	1.717635447	0.01445373	0.048208887
hsa-miR-3145-5p	1.09362746	0.014548907	0.048451453
hsa-miR-4684-3p	1.12080894	0.014875759	0.049239908
hsa-miR-1910-5p	1.269250691	0.014876932	0.049239908
hsa-miR-3660	1.261007235	0.014955859	0.04934976
