# Supplementary material for: Novel CircRNAs in Hub ceRNA Axis Regulate Gastric Cancer Prognosis and Microenvironment
Source: Front Med (Lausanne). 2021 Nov 8;8:771206. doi: 10.3389/fmed.2021.771206 (PMC8606568; doi:10.3389/fmed.2021.771206)
Supplement: Supplementary file 2 [file Table_2.XLS]

Gene	conMean	treatMean	logFC	P.Value	FDR
NRXN1	0.65328127	0.10873639	-2.586869436	3.38E-11	3.00E-10
PHLDA2	35.22330858	80.78333198	1.197527223	2.53E-07	9.87E-07
OTP	0.004296762	0.024026817	2.483323916	1.58E-07	6.44E-07
SLC2A6	1.40434635	2.837817851	1.014883204	3.35E-06	1.05E-05
DNM1	1.652463891	3.413139004	1.046480425	0.000562364	0.001137312
MAT1A	0.052675281	0.700684044	3.733566044	0.001141664	0.002172946
BPIFA2	0.043635184	0.850275142	4.284365989	2.72E-06	8.67E-06
FBXO41	0.776962672	2.558875595	1.719592816	2.90E-12	3.34E-11
ZNF525	0.550451647	1.592216373	1.532348659	1.46E-10	1.13E-09
FXYD6	16.33780452	3.40011174	-2.264560062	1.83E-05	5.00E-05
ABL2	1.620753528	3.337137099	1.041946244	4.83E-14	9.10E-13
SUV39H1	2.021402063	4.455368715	1.140188524	9.17E-13	1.19E-11
FKBP6	0.013417782	0.036826921	1.456614525	0.001255957	0.002366973
CA2	242.7257058	88.10603968	-1.46201408	0.008701919	0.013846811
PRKCB	5.491016619	2.665997067	-1.042398084	0.0004218	0.000875639
MYH1	0.006675257	0.058942784	3.142419812	7.77E-05	0.000186099
QPCT	1.898677834	4.952487353	1.38315816	0.006149591	0.010091344
NCBP2	6.002769094	12.13373574	1.015323718	4.65E-16	2.02E-14
ZFP42	0.008148567	0.25946406	4.992844566	9.15E-05	0.000216229
OVOL3	0.08156029	0.251577585	1.62506458	1.35E-07	5.56E-07
IP6K3	0.414304255	0.151183088	-1.454393878	2.11E-09	1.26E-08
IGFL3	0.015077562	0.199325638	3.724652257	2.05E-06	6.69E-06
HS2ST1	3.018303563	6.451739901	1.095950367	3.32E-16	1.55E-14
FABP4	14.07696699	4.423812766	-1.669974295	9.89E-12	1.00E-10
CKAP5	7.461616281	18.2747428	1.292291027	2.88E-17	3.37E-15
HSPE1	21.87160844	57.30313536	1.389554759	1.12E-14	2.62E-13
PHYHIP	1.205556347	0.540060105	-1.158507199	0.0006962	0.00138163
COL1A1	45.67772594	447.8728077	3.293526343	1.95E-17	2.60E-15
SIRPB1	0.310712884	0.845242559	1.443783345	8.97E-05	0.000212354
LURAP1	0.998773203	0.451615261	-1.145062877	3.71E-06	1.15E-05
PPP1R1B	11.07415123	55.11668009	2.315292862	0.000242118	0.000526039
DEPDC1B	1.074963193	4.773180948	2.150663767	3.48E-15	1.01E-13
DLL3	0.05398629	0.663910779	3.620324405	0.015077425	0.022798231
SLC12A9	3.056560138	6.682293551	1.128434409	2.93E-13	4.37E-12
SPERT	0.006337076	0.179560957	4.824512663	7.07E-08	3.09E-07
RBM20	0.546042657	0.152465005	-1.840535515	2.87E-05	7.54E-05
QSOX2	2.432090978	7.01061739	1.527344304	6.42E-17	5.21E-15
SNX8	3.384598188	7.107746821	1.070407723	2.21E-13	3.41E-12
SYNDIG1	0.62172412	1.78322007	1.520138303	4.84E-06	1.47E-05
PLA2G4E	0.107468716	0.290575247	1.434995058	2.75E-05	7.27E-05
TMEM33	5.940339344	11.9814489	1.012185128	2.15E-14	4.58E-13
TGS1	3.888722656	8.787092642	1.176089559	2.38E-17	3.06E-15
DPF1	0.08712292	0.314350673	1.851250644	1.29E-10	1.01E-09
CLEC20A	0.054962252	0.024267131	-1.179437558	0.000841449	0.001643228
GNG7	6.683764344	1.691469356	-1.982383828	4.20E-16	1.86E-14
PNCK	6.582798152	0.960582518	-2.776719504	3.93E-07	1.48E-06
LIN9	1.199331753	2.989074946	1.317468286	8.55E-15	2.07E-13
STPG2	0.014267231	0.039508609	1.469461682	0.005588765	0.009261814
E2F5	1.134176306	2.533279015	1.159361061	1.34E-11	1.31E-10
PLEKHO1	14.38059453	6.404978189	-1.166857759	0.007258159	0.011754049
GOLGA6A	0.004695318	0.011380791	1.277306214	0.0045341	0.007664938
CSRP3	0.00469904	0.03668223	2.964643296	5.23E-07	1.92E-06
MTHFD1	4.581674313	9.190313487	1.004239165	1.65E-13	2.64E-12
C2orf72	4.038819432	8.760158456	1.117023319	2.26E-05	6.09E-05
PTCH2	0.594426608	1.320576788	1.151597592	0.013403342	0.020475755
PIF1	0.533619366	1.5580307	1.545840731	2.67E-13	4.02E-12
USP43	1.151276191	2.727416328	1.244300961	1.22E-08	6.26E-08
FAM212B	1.373615716	0.680573531	-1.013155502	2.43E-05	6.49E-05
CYP2A6	0.069949782	0.169322642	1.275383442	0.003266511	0.005677134
ADAM12	0.155990609	2.480504796	3.991102663	2.39E-18	9.51E-16
EVA1A	0.225802415	1.672285645	2.888688476	8.87E-13	1.16E-11
TRIP13	1.139690263	6.914563484	2.600996385	1.37E-17	2.20E-15
FANCF	2.493997878	5.18540565	1.055996616	1.25E-12	1.57E-11
STK3	1.073614906	2.554051755	1.250311153	2.00E-16	1.08E-14
WDR62	0.404434747	2.05837485	2.347526879	1.68E-16	9.70E-15
CPED1	10.92425237	4.00640714	-1.447153605	5.36E-05	0.000132512
OBP2A	0.005287105	0.119418331	4.497402437	3.79E-07	1.43E-06
NKD2	0.556807825	3.939050155	2.822596396	2.54E-06	8.16E-06
FOXD4L5	0.002384897	0.010083229	2.079958897	0.000656991	0.001309701
GCM2	0.008884821	0.023308642	1.391450391	0.009591536	0.015139721
RBL1	1.275370756	3.93280372	1.624641479	3.08E-17	3.47E-15
APOL5	0.012121346	0.040009474	1.722791701	0.006094121	0.010012715
IL23A	0.955594058	2.208986343	1.20891471	1.60E-10	1.23E-09
TCHH	0.039433905	0.11041429	1.485418411	0.000107534	0.00025032
LBP	0.065907579	1.802364666	4.773302745	6.53E-07	2.34E-06
TMEM196	0.054181165	0.023056841	-1.23259651	0.002945602	0.005158858
VCAN	3.677537058	15.16773806	2.04419417	2.45E-11	2.26E-10
C9orf50	0.092349722	0.271093348	1.553610189	1.20E-06	4.10E-06
NPTX1	5.798636042	1.050696754	-2.464367241	6.48E-06	1.92E-05
DNMT3B	0.371567041	2.480284114	2.738810949	1.58E-16	9.50E-15
DIEXF	1.565847778	3.746370719	1.258549698	1.23E-18	8.24E-16
MYEOV	4.936853566	11.45289698	1.214048812	0.000303398	0.000646203
FGL1	0.048396432	3.080993608	5.992351199	0.003070075	0.005361508
DCAF4L1	0.024791839	0.097753769	1.979287032	4.00E-10	2.83E-09
GIP	22.597738	0.585964143	-5.269222172	0.00019554	0.000433304
FOXL1	0.636847916	1.733836159	1.444946783	1.72E-07	6.93E-07
C8orf88	7.222297841	1.786697	-2.015162924	7.99E-07	2.82E-06
SLC30A2	0.090480427	0.49269212	2.445008762	0.005695477	0.009418253
LMLN	0.691137872	1.434795689	1.053799875	9.82E-13	1.27E-11
CDC25B	9.013794406	31.86804034	1.821903857	4.37E-15	1.21E-13
SLC22A14	0.017521702	0.052553915	1.584655351	6.58E-06	1.95E-05
CENPL	0.743623844	2.296834808	1.627002165	2.03E-18	9.20E-16
GBP1	8.627441594	18.25532874	1.081312942	0.000363448	0.000762867
PXDN	4.186812941	8.898155667	1.087653875	7.26E-07	2.58E-06
RTKN	4.633437594	12.25701066	1.40345232	1.17E-12	1.48E-11
NEMP1	2.512694141	6.17026242	1.296096779	1.54E-13	2.47E-12
MAP3K15	0.030784369	0.065148006	1.08152302	0.001092643	0.00208823
CDK2	3.891885531	8.704672426	1.16132073	6.85E-16	2.72E-14
RPS6KA6	0.55558895	0.256803815	-1.113351269	4.79E-12	5.26E-11
PLXND1	7.026415941	15.0902286	1.102753774	2.90E-08	1.37E-07
ARL14EPL	0.003003043	0.020166455	2.747460525	0.00092498	0.001795988
PODNL1	0.583956581	1.937584106	1.730325926	1.76E-09	1.07E-08
ZNF124	0.674273428	1.669850736	1.308313499	5.60E-15	1.47E-13
NEK3	1.554112956	3.691732821	1.24820678	1.49E-08	7.51E-08
ZNF280C	0.798702075	1.847980288	1.210220001	4.24E-13	6.01E-12
AC013470.2	0.021838584	0.135239882	2.630569445	1.28E-08	6.54E-08
PODXL2	8.131021438	23.23586504	1.514844852	1.10E-06	3.78E-06
TMEM182	0.610649978	1.279746397	1.067440369	6.04E-12	6.46E-11
CDCA8	3.968544444	13.52073073	1.768491257	2.91E-14	5.94E-13
SS18L1	2.280975531	4.883879134	1.098376526	9.33E-14	1.61E-12
KLHL11	1.610116344	3.475156045	1.109912823	2.67E-08	1.27E-07
ZIM3	0.007658097	0.029911512	1.965642959	0.002379259	0.004248849
SFTPC	0.079439095	0.0309355	-1.360585809	0.012330125	0.018980254
CNTNAP3	0.446511569	0.163376544	-1.450496687	0.018359366	0.027218208
CDRT15	0.054950588	0.14987027	1.447507388	2.09E-07	8.27E-07
DGAT2L6	0.009631536	0.025771601	1.419944363	0.001994563	0.003614208
SLC7A11	1.489515387	3.261631322	1.13075069	0.000555861	0.001125019
COL18A1	10.95280528	26.68869868	1.284928536	8.43E-09	4.45E-08
IL11	0.236498494	2.87620862	3.604265422	3.09E-14	6.20E-13
VMP1	13.73950238	29.84606447	1.119210956	2.01E-13	3.14E-12
CCL3L1	0.654499158	2.445465272	1.901645736	1.56E-07	6.35E-07
EN2	0.028798018	0.627591428	4.445784218	0.001321752	0.002478636
SLC8A2	1.662004575	0.521273327	-1.672812408	0.000638716	0.001275681
DEFA6	224.1217394	11.51500713	-4.282695385	0.017519052	0.026094019
TMEM81	0.596515348	1.223017886	1.035814339	4.29E-13	6.07E-12
UBASH3B	0.724024803	1.641694227	1.181074418	1.38E-07	5.67E-07
BCL7A	1.827591372	3.951381592	1.11241364	3.91E-13	5.63E-12
CELSR3	0.263288778	1.959748468	2.89595056	1.37E-15	4.74E-14
IQANK1	3.923389379	13.27212996	1.758227489	2.35E-11	2.18E-10
HIST1H2BN	0.191126191	0.494497334	1.371437252	2.77E-09	1.61E-08
CITED2	46.68547438	17.7829736	-1.392477156	5.26E-15	1.41E-13
BMP1	2.486694581	7.196329853	1.533031991	1.05E-16	7.16E-15
AC068580.4	0.286478347	0.761375322	1.410181713	8.35E-06	2.42E-05
VSTM2A	0.589534514	0.061296103	-3.26570902	2.07E-10	1.55E-09
MSH2	2.713594144	7.447125995	1.456478805	1.37E-16	8.48E-15
DNAAF4	0.151866689	0.377965512	1.315449143	1.88E-08	9.24E-08
FANCC	1.005341763	2.018282384	1.005442017	1.18E-14	2.71E-13
FBXO47	0.005998417	0.048706044	3.021447093	2.56E-06	8.22E-06
ARHGAP11B	0.295603113	1.226488889	2.052800796	4.25E-16	1.88E-14
CST5	0.056970216	0.294513549	2.370054227	0.000102886	0.000240416
DMBX1	0.019474286	0.666001884	5.095883911	7.24E-15	1.82E-13
UNC5A	0.290190382	1.245259004	2.101374233	0.007804022	0.012549871
ZP1	0.15252751	0.068486468	-1.155178603	0.015174594	0.022934919
RDH12	5.344234291	0.803830355	-2.733020293	9.08E-09	4.77E-08
PGA3	360.4387856	26.24228775	-3.779788861	2.88E-07	1.11E-06
AC011195.2	0.024339794	0.070512159	1.534555107	0.026489212	0.037944652
PSRC1	1.164122497	3.186486345	1.452723602	6.67E-12	7.06E-11
AATF	7.52312175	16.39796959	1.124113847	6.04E-15	1.57E-13
NOP58	12.05848575	30.18772073	1.323913081	2.55E-17	3.19E-15
JCHAIN	3044.649464	265.3664517	-3.52021824	0.001930642	0.003507972
MTUS2	0.808564743	0.115153495	-2.811805101	1.78E-05	4.87E-05
CYP4F8	0.005522535	0.040360939	2.869557227	0.001020524	0.001965664
ACTA2	400.6501172	142.0037492	-1.496413878	0.000138884	0.000316351
PFKFB2	2.757307997	6.122650697	1.15089595	6.12E-07	2.21E-06
MEIS1	4.896680184	2.144709945	-1.191021425	0.003359693	0.005830799
CHST4	0.243324429	1.590424547	2.708458852	2.33E-06	7.54E-06
CST4	0.014317182	1.822954255	6.99238697	5.67E-17	4.87E-15
NPY	2.719297061	0.81627456	-1.736107363	2.79E-07	1.08E-06
TAS2R10	0.034155479	0.098052102	1.521431521	3.50E-05	9.04E-05
MASTL	1.993503281	5.537693351	1.473979187	2.58E-17	3.19E-15
KLK2	0.007147367	0.032540233	2.186740817	0.000116034	0.000268807
ROPN1	0.002618999	0.009490948	1.857536506	0.002456312	0.004373252
LACTB2	8.879434	24.47747044	1.462914851	1.19E-11	1.18E-10
LGR5	0.700088619	6.157086789	3.136638446	1.19E-07	4.98E-07
ANKRD13B	1.367042678	4.034115437	1.561194084	9.79E-12	9.95E-11
FCER1A	4.032043697	1.463803887	-1.461788992	2.07E-10	1.55E-09
PCDH17	1.389416869	2.860749731	1.041913773	4.99E-07	1.84E-06
YEATS2	2.643566397	5.28858612	1.000396513	2.51E-13	3.82E-12
MSR1	0.755387175	3.710444782	2.296303943	1.14E-12	1.45E-11
PNLIPRP3	0.787713698	0.039428169	-4.320372751	3.03E-06	9.59E-06
LIF	1.192377494	7.423519857	2.638262352	2.19E-16	1.15E-14
HENMT1	1.509649813	4.942531737	1.711036298	6.60E-12	7.00E-11
SPATA32	0.083086265	0.235879951	1.505370883	1.86E-10	1.41E-09
SST	110.8607252	30.20811121	-1.875740464	5.12E-07	1.88E-06
ZHX1-C8orf76	0.159695918	0.496070321	1.635217206	9.69E-16	3.59E-14
CEP152	0.452687091	1.144382119	1.33798279	4.72E-14	8.94E-13
MT1X	35.23279722	12.0391056	-1.549190802	1.64E-10	1.26E-09
AATK-AS1	0.00652056	0.029645407	2.184740771	0.000231467	0.000504828
POLR1B	2.419692375	6.090872086	1.331825163	6.64E-18	1.49E-15
FAT3	1.1845504	0.170503105	-2.79646967	0.006511199	0.010623359
RMI1	2.409900066	4.975892489	1.045981993	5.12E-12	5.58E-11
HOXC6	0.342589071	1.792159071	2.387147664	1.31E-11	1.28E-10
ITGA8	9.214958781	2.775632421	-1.731161189	6.90E-08	3.02E-07
LRP8	0.353143624	2.216097349	2.649694303	2.31E-16	1.18E-14
ZNF224	0.611448131	1.254010291	1.036247161	3.34E-11	2.97E-10
NARS2	2.78477975	6.262861548	1.169258758	1.64E-14	3.64E-13
RBM46	0.012470368	0.118172719	3.244321111	0.004893658	0.008213413
TMEM249	0.016809396	0.126974441	2.917198335	7.24E-12	7.61E-11
WDR27	0.578607878	1.21897394	1.075009412	1.54E-09	9.43E-09
ATP1B4	0.001963683	0.005303577	1.433403558	0.017463042	0.026013031
ZNF781	0.465508026	0.227196812	-1.034863449	0.007969248	0.012783265
CDCA2	0.774381004	4.08078876	2.397732564	9.44E-16	3.53E-14
METTL1	2.446582375	5.916825075	1.274055386	1.95E-15	6.27E-14
MASP1	0.518780103	0.193368147	-1.423772983	6.90E-08	3.02E-07
EZH2	1.777565469	6.236610621	1.810859492	2.03E-15	6.41E-14
LMAN1L	0.038808788	0.010776537	-1.848489719	0.010274046	0.01611627
IYD	1.061052132	2.693237763	1.343846058	1.39E-05	3.88E-05
HGH1	6.729474156	17.8166512	1.404660513	7.93E-15	1.95E-13
CELF6	0.004588108	0.010571017	1.204142977	0.007374846	0.011923592
MYOM1	4.080006419	1.185779718	-1.782735396	9.89E-05	0.000231758
TPSAB1	30.92126631	13.92175439	-1.151258375	4.20E-06	1.29E-05
FMO1	0.314431543	1.045496761	1.733370733	6.72E-06	1.98E-05
MT1E	124.9045713	53.88998065	-1.212737304	1.15E-06	3.92E-06
RNF165	0.272088799	0.09821437	-1.470071531	0.000192001	0.000426174
HIST1H2AH	0.170378936	0.412990738	1.277362441	6.11E-06	1.82E-05
KIF12	2.890871854	7.762722741	1.425058102	1.67E-06	5.54E-06
SEMA6D	3.233330028	1.077257729	-1.585657323	0.000191404	0.000424909
NLRP8	0.005565137	0.02295817	2.044518496	0.002718544	0.004795515
RNF32	0.298415308	0.860319867	1.52755161	2.76E-11	2.52E-10
TSACC	0.248269848	0.805141961	1.69733412	9.67E-14	1.67E-12
C18orf54	0.351233069	0.991478305	1.497152523	2.85E-15	8.58E-14
FBN3	0.040374674	0.142637757	1.820833401	0.002780588	0.004898049
AL645922.1	0.001313949	0.004095971	1.640296542	0.001187957	0.002250552
GXYLT1	1.267651116	2.744679071	1.114479728	7.50E-16	2.93E-14
SCN8A	0.155185671	0.462039549	1.574020997	0.000455493	0.000938968
SERPINE1	7.029317713	37.16518377	2.402495173	2.40E-11	2.22E-10
TNFSF13B	2.934623766	6.143392499	1.065860006	1.16E-05	3.28E-05
B3GNT6	11.14552641	4.704507862	-1.244349042	1.50E-06	5.01E-06
MPP4	0.024197152	0.058850469	1.282216658	6.43E-06	1.91E-05
RCN3	7.665672344	20.39815882	1.411954698	5.38E-09	2.95E-08
LEF1	1.325580791	3.798175485	1.518681962	8.88E-10	5.76E-09
ANKRD66	0.002546173	0.009163387	1.847550307	0.002139485	0.003855291
ZBTB33	3.979431094	8.322724765	1.064493732	4.03E-14	7.86E-13
TERB1	0.034004593	0.069187122	1.024773907	0.00157779	0.002918178
KCTD8	0.564411979	0.126838622	-2.153754503	3.21E-09	1.85E-08
GPRC5A	16.88352202	77.69942265	2.202287987	1.48E-12	1.82E-11
PLPP7	2.021737319	0.932447873	-1.116500582	0.005480134	0.009091262
ADAMTS18	0.022909752	0.288389879	3.653986814	2.28E-13	3.50E-12
ITGBL1	0.740993538	1.998193061	1.431163113	0.005723061	0.009450894
SLC22A12	0.00498455	0.015232409	1.61160893	0.013525703	0.020636914
CDH16	0.350354596	1.387820887	1.985933659	0.003232658	0.005624443
ADGB	0.009357641	0.023326324	1.317742258	0.020219757	0.029720325
KCNJ13	1.033716525	0.296116313	-1.803604736	0.01851521	0.027421137
KCNJ14	0.205055022	0.65482955	1.675108353	3.91E-13	5.63E-12
PNMA5	0.018757485	1.989793574	6.729008558	0.013763591	0.02097372
ADCY5	10.14690266	2.906489542	-1.80368979	3.45E-06	1.08E-05
MMP9	6.432236319	21.13587684	1.716301648	7.02E-08	3.07E-07
TAS2R50	0.021121341	0.044682162	1.08099755	0.006232111	0.010210955
KRT23	0.979059588	14.17875645	3.856190527	3.75E-06	1.16E-05
NFXL1	1.404945659	3.385313238	1.268775	1.48E-15	5.01E-14
PCSK2	1.19311986	0.274068876	-2.122128576	6.22E-13	8.48E-12
PRSS21	0.481477697	6.433172363	3.739989468	0.003866981	0.006634625
HMGA1	105.2407547	235.9379311	1.164713876	3.17E-08	1.48E-07
RAD21	19.22681406	41.03453727	1.093718961	4.95E-15	1.34E-13
NEK2	1.401078515	7.649778203	2.448880114	2.56E-16	1.25E-14
KIRREL3	0.218468608	0.094601644	-1.207488834	1.05E-05	2.98E-05
BBC3	2.1639877	6.163288907	1.510008121	7.36E-12	7.72E-11
FGF3	0.020147729	2.002998881	6.635400547	2.69E-05	7.12E-05
FNDC5	2.498258347	0.657348487	-1.926192365	2.77E-09	1.61E-08
GUCA2B	14.72128186	0.908830673	-4.017747963	0.000242103	0.000526039
GAPDHS	0.011201878	0.022844871	1.028129725	0.002273447	0.004077746
KIF2C	2.103535494	9.244565582	2.135789365	5.80E-16	2.39E-14
FBXO45	2.172074844	4.453027663	1.035712759	3.13E-14	6.26E-13
SAMD15	0.198372483	0.419031743	1.078847618	7.93E-07	2.80E-06
SCGB3A2	0.109048008	0.329729047	1.596317561	0.032491673	0.045582338
SLX1B	0.01793519	0.039952129	1.155479356	0.000140915	0.000320749
GSTA2	23.81902399	3.236531076	-2.879594038	0.007776822	0.01251119
MTHFD1L	1.40499765	6.497102634	2.209228778	3.42E-20	2.72E-16
HIST1H2AM	0.374890126	1.272301843	1.762901244	7.58E-09	4.05E-08
ZNF367	1.294208878	4.618166548	1.835249724	3.43E-17	3.73E-15
LZTS1	1.0184323	2.512737401	1.302909826	1.74E-09	1.06E-08
FFAR4	0.31897103	0.743659948	1.221217672	0.02598439	0.037288678
TMEM78	0.005529277	0.034146307	2.626566775	2.46E-08	1.18E-07
WDR17	0.449639735	0.210010442	-1.098308469	2.25E-06	7.29E-06
CAPN13	3.474817194	1.489911087	-1.221710843	0.016365127	0.024513088
TCP10	0.014951176	0.044435179	1.571443353	0.029752459	0.042140927
CTSB	72.7797425	169.2427823	1.217485457	5.91E-12	6.33E-11
HFE2	0.007565735	0.026899067	1.830004014	0.002676998	0.004727471
PASK	0.7020469	1.589554849	1.178983481	1.78E-11	1.69E-10
GSTM1	12.34009039	4.812389576	-1.35852762	0.004531458	0.007662129
FOXD4L1	0.035875808	0.096232184	1.423508158	1.27E-07	5.29E-07
GLIS3	0.614886733	1.767108546	1.522998078	8.59E-07	3.01E-06
COL27A1	1.243802966	3.917915601	1.655328358	4.58E-09	2.54E-08
TRIM24	3.508573125	7.439671612	1.084354511	1.45E-09	8.94E-09
CATSPER2	0.222986975	0.550978867	1.305037544	1.21E-08	6.21E-08
INTS8	2.792633719	6.696562112	1.261794271	9.31E-17	6.67E-15
DCLRE1B	1.546631672	3.566165518	1.205244003	3.12E-17	3.50E-15
E2F7	0.340424865	1.906564292	2.48556686	5.72E-16	2.38E-14
TARBP1	1.962605175	5.634194663	1.521439441	2.53E-16	1.24E-14
GBX1	0.009018416	0.051062744	2.501325097	0.027857714	0.039715407
CACNA1E	0.036027836	0.281544611	2.966179635	5.69E-06	1.71E-05
NUP188	7.388294159	14.85661653	1.007792379	3.03E-13	4.51E-12
DUS4L	0.710471906	1.596047387	1.167653978	2.02E-16	1.09E-14
DUSP26	1.427717295	0.447119054	-1.674979404	1.20E-08	6.16E-08
KIAA1841	0.678684681	1.445836203	1.091090765	4.77E-13	6.68E-12
MFSD2B	0.064178088	0.170989907	1.413758456	3.27E-11	2.92E-10
C16orf59	0.502176412	2.037863616	2.020791334	7.10E-15	1.79E-13
FBXL6	5.227341781	11.2040899	1.099876069	2.42E-09	1.43E-08
CEACAM5	98.49545814	270.2571034	1.456203433	0.011789394	0.018232581
CASTOR1	0.923469441	0.383524135	-1.267746851	0.00186022	0.003390084
TNFRSF9	0.294496715	0.913143296	1.632589733	3.84E-10	2.73E-09
MGME1	4.758391906	11.52898363	1.27671933	6.43E-15	1.65E-13
MDFI	3.400567347	10.89278824	1.679525921	1.20E-10	9.47E-10
TRH	0.02217365	0.062050528	1.484597192	0.000752396	0.001483343
HTR2C	0.000983279	0.126071922	7.002429998	2.50E-07	9.76E-07
CXCL17	225.5595674	73.10207291	-1.62552426	6.81E-05	0.00016504
ASPN	9.5894124	27.15622349	1.501768543	4.30E-06	1.32E-05
TMOD1	7.691799653	1.952308943	-1.978139816	1.51E-09	9.26E-09
DZIP1L	0.703300956	1.639553601	1.221088985	0.015078422	0.022798231
LEKR1	0.064155484	0.161968082	1.336065048	3.44E-10	2.46E-09
SH3KBP1	6.086262719	13.89820071	1.191269605	1.00E-11	1.01E-10
OR10Q1	0.005677228	0.061232421	3.431037258	2.95E-05	7.73E-05
APOF	0.018133904	0.062890625	1.794155399	0.005377744	0.008941919
CST2	0.437230521	6.012181061	3.781422439	3.92E-12	4.39E-11
B3GAT1	0.640237275	0.213339143	-1.58545798	0.002958724	0.005180698
WFDC10B	0.066754925	0.267061294	2.00022471	0.00059636	0.001198597
NPFFR1	0.05553092	0.304909277	2.457016856	1.66E-09	1.01E-08
PBK	2.489799778	11.60310485	2.22040927	3.13E-14	6.26E-13
TAS2R13	0.01807721	0.049083354	1.441061767	0.000305502	0.000650162
COL5A2	6.965782159	33.13090605	2.249820397	2.51E-15	7.74E-14
ZWILCH	1.666936316	5.758224035	1.788424933	3.83E-18	1.11E-15
RAB3IP	1.086469256	3.591591204	1.7249758	1.82E-16	1.01E-14
NMRK2	0.386608459	0.125555481	-1.622548188	4.89E-05	0.000121857
MICB	1.365019691	4.261299337	1.642371636	2.90E-10	2.11E-09
DRGX	0.026559617	0.369960012	3.8000631	5.06E-05	0.000125836
BHMT2	2.760670647	0.806388936	-1.775471031	2.80E-07	1.08E-06
PTN	18.81697475	4.963150102	-1.922706709	1.31E-11	1.28E-10
OR1Q1	0.006665575	0.05947937	3.157588138	3.95E-06	1.22E-05
TRPC5OS	0.008127019	0.019121406	1.23439052	0.019106736	0.028228845
DNAJB5	12.15980698	3.18941903	-1.93075477	9.31E-07	3.24E-06
ALLC	0.012614509	0.04906272	1.959543118	0.002606452	0.004612619
PNOC	2.177789888	0.60210661	-1.854773909	2.08E-06	6.78E-06
RNASE10	0.020067283	0.090388735	2.171297685	5.35E-06	1.61E-05
OAS2	7.978819313	20.49586156	1.361085455	1.54E-07	6.28E-07
C11orf16	0.025951369	0.082206772	1.663446578	5.90E-06	1.77E-05
UAP1L1	1.467316213	4.783162641	1.704785037	4.61E-14	8.78E-13
WISP2	2.640660387	0.390206334	-2.758589668	5.60E-15	1.47E-13
CAPN12	0.378834308	1.185877793	1.646316452	8.38E-06	2.43E-05
MYBL2	7.397599334	38.92067575	2.39540769	1.30E-14	2.95E-13
KLHL31	0.077386202	0.208249052	1.428161658	3.43E-08	1.60E-07
SPAG5	1.682891597	7.177924688	2.092624537	8.63E-16	3.28E-14
ZRANB3	0.332672338	0.677668099	1.026476951	6.45E-12	6.85E-11
ULBP3	0.79505773	2.253143777	1.502807852	1.20E-06	4.10E-06
CYP2A13	0.013707321	0.041966843	1.614303339	0.01714813	0.025578165
NEFM	0.585277599	0.110971343	-2.398933899	1.23E-06	4.19E-06
NNAT	13.6808089	3.683014591	-1.893194516	0.002898783	0.005086941
DCT	0.066005999	0.026217463	-1.332069091	0.000271268	0.000583869
PLEKHG4	0.611556149	3.822240507	2.643861692	1.11E-14	2.59E-13
SORBS1	53.27450556	15.02455494	-1.826123043	2.72E-06	8.68E-06
LHX1	0.008305777	0.169283933	4.349186059	1.26E-06	4.27E-06
USP41	0.064334564	0.1993755	1.631822187	0.014162222	0.021537843
OLAH	0.038716079	0.132454339	1.774490344	3.23E-05	8.40E-05
KRT39	0.01567372	0.142496619	3.18450817	0.000100846	0.000236064
NR5A1	0.01606892	0.060329635	1.908593899	0.005333643	0.008876941
TBR1	0.005018583	0.019997834	1.99449191	0.003999078	0.006841921
NRG2	0.884853334	0.265940765	-1.734333404	4.41E-09	2.46E-08
EFNA1	12.41290197	30.27042644	1.286068562	5.21E-11	4.46E-10
BTBD19	0.795357533	1.725462803	1.117307936	3.69E-08	1.71E-07
C6orf223	0.236274119	3.817970046	4.014272268	9.89E-12	1.00E-10
FOXF1	29.45791453	9.664563929	-1.607878755	1.69E-05	4.63E-05
HRG	0.004453657	0.025293243	2.505689721	2.60E-05	6.90E-05
ZNF280A	0.004290763	0.146716442	5.095652378	9.77E-08	4.16E-07
CLPSL2	0.011099532	0.238678016	4.426494909	1.02E-06	3.52E-06
P2RY14	7.257554478	2.004952334	-1.855915558	1.12E-11	1.11E-10
GLP2R	1.051860501	0.358389079	-1.553344805	2.30E-06	7.44E-06
CTHRC1	1.80302685	25.10366781	3.79940538	2.08E-18	9.20E-16
PIK3AP1	3.010468997	9.714389877	1.690135129	1.26E-11	1.23E-10
TAS2R60	0.00442852	0.041433044	3.225885269	0.000196487	0.000435161
TRMU	1.249997231	2.60389665	1.058747289	4.44E-14	8.59E-13
NEU3	0.924119744	1.890634603	1.032718857	5.23E-13	7.25E-12
RBP7	5.160201303	2.302984426	-1.163922692	3.40E-08	1.58E-07
DPYS	0.011144542	0.055949659	2.327791981	0.000352182	0.000741666
NDC1	3.791846875	11.95171425	1.65624495	4.99E-17	4.58E-15
NMI	5.534669094	11.85615385	1.099067105	2.84E-12	3.28E-11
PAEP	0.040396859	1.264475102	4.968151693	5.98E-09	3.25E-08
TNFRSF17	11.58327173	2.100906695	-2.462958809	0.022479596	0.03274963
PLAUR	8.623083159	19.11791835	1.148649746	2.39E-07	9.35E-07
PYCR3	2.623806981	6.420614717	1.291049836	5.21E-11	4.46E-10
UTP14A	3.693814219	7.73998139	1.06721879	5.62E-17	4.86E-15
CNKSR2	1.034242174	0.279047196	-1.889992988	7.32E-05	0.000176167
JUNB	311.4031713	146.4526555	-1.088349284	2.41E-05	6.44E-05
LIPG	0.604777021	2.71442258	2.166170107	1.60E-11	1.53E-10
PNO1	4.522721719	9.439247246	1.061480583	5.87E-18	1.37E-15
STC1	4.461630288	10.93012138	1.292666547	1.01E-07	4.29E-07
CCR10	1.566257541	0.690132526	-1.182376121	3.62E-06	1.13E-05
SPON1	38.72306366	16.81557493	-1.203394993	0.000724637	0.001433056
TRIM31	6.779586307	19.82353567	1.547945153	3.78E-07	1.42E-06
SLCO1B1	0.004822019	0.105485995	4.451270404	7.84E-07	2.78E-06
ASPM	0.772486933	4.18161006	2.436476102	3.88E-16	1.73E-14
SLC6A4	1.786023906	0.178596503	-3.321975655	1.10E-05	3.13E-05
CABP4	0.177105711	0.506111937	1.51484577	0.00300442	0.005254927
DPP6	1.618060112	0.171201787	-3.240495539	1.33E-08	6.74E-08
SOX12	3.84322125	8.441157533	1.135124816	1.36E-06	4.59E-06
TKTL2	0.004800652	0.02545645	2.406728886	0.001412548	0.002633687
REEP1	4.890387088	1.676071136	-1.544865282	4.38E-07	1.63E-06
NUP205	5.311569781	11.00661284	1.051160361	8.59E-14	1.50E-12
GBP4	6.224142219	20.83670472	1.743180206	6.33E-05	0.000154248
PCNX2	0.713118866	1.599907894	1.165774376	1.06E-10	8.48E-10
OTC	16.39119109	3.085705417	-2.409248451	0.002335543	0.004177816
SLC35F2	3.676791106	7.500544832	1.028548182	3.02E-07	1.16E-06
RTKN2	0.502453062	1.427704311	1.506636482	1.69E-10	1.29E-09
POLQ	0.347225933	1.761653036	2.342983201	3.85E-15	1.10E-13
GLYATL1P3	0.041341188	0.098383892	1.250842285	0.008497222	0.013561792
NETO2	0.427323477	1.800234205	2.074784125	1.54E-09	9.43E-09
CASP2	2.950846756	7.254720532	1.297791039	4.19E-17	4.17E-15
KCNH4	0.103781745	0.261220491	1.331715374	3.42E-06	1.07E-05
LGI1	0.234621741	0.049091153	-2.25680176	9.79E-14	1.68E-12
PSAPL1	29.13676503	3.258151939	-3.160714919	9.50E-05	0.000223781
TIGD1	0.595471147	1.978636293	1.732402935	4.99E-17	4.58E-15
KCNK16	0.53059956	0.131128355	-2.016643797	0.000516029	0.001053923
FFAR1	0.068515182	0.025596537	-1.42047507	0.020530381	0.030130674
CENPJ	1.176535847	2.48357345	1.077872137	1.97E-10	1.48E-09
DRICH1	0.068431852	0.267608875	1.96738607	3.37E-09	1.92E-08
AZU1	0.033189874	0.517589203	3.962992447	0.000375794	0.000786808
IRGM	0.02235267	0.046052426	1.042829955	0.008719548	0.013872088
AC244197.3	0.129197484	0.258768881	1.002086154	4.32E-05	0.000108872
HIST1H2AL	0.180049533	0.517680087	1.523666964	1.08E-05	3.08E-05
SHTN1	2.526057175	5.401386256	1.096442426	1.16E-10	9.21E-10
GABRD	0.143231096	1.441743322	3.331397698	6.24E-19	8.08E-16
LAMP5	0.621529944	1.953874813	1.652442231	0.014819171	0.02244679
AKAP4	0.002088662	0.050252023	4.588530858	6.51E-06	1.93E-05
PKHD1	0.05110349	0.210725396	2.043870462	0.000236954	0.000515946
DKC1	6.445861281	19.88705382	1.625384517	7.93E-19	8.08E-16
ZSCAN18	3.321751034	1.345494383	-1.303807579	4.56E-07	1.70E-06
MAPK15	0.212126028	1.986298398	3.227088817	2.71E-15	8.24E-14
TMPRSS5	0.140263044	0.835401821	2.574335341	5.07E-06	1.53E-05
MBD3L1	0.006645576	0.034769767	2.387367185	3.91E-05	9.98E-05
KLK6	6.518481174	33.18975832	2.348130368	7.76E-08	3.37E-07
KDELC1	1.263774397	2.946022196	1.221029357	1.01E-11	1.02E-10
CHAD	3.541743464	0.946304883	-1.904082744	1.02E-05	2.91E-05
FOXD1	0.75553003	2.536329149	1.747180977	0.015608916	0.023510957
NSD2	2.113176981	5.281194962	1.321450801	9.43E-17	6.70E-15
PMAIP1	2.337778095	5.614533851	1.264028254	2.58E-07	1.00E-06
DPH2	5.233683875	10.79799975	1.044865398	1.05E-14	2.49E-13
PKIG	28.19004113	13.7821485	-1.032384775	1.55E-05	4.28E-05
PTGR1	27.28530913	9.269947283	-1.557491349	6.84E-08	3.00E-07
WDR75	4.27926475	9.304384316	1.12054775	2.06E-17	2.68E-15
CAGE1	0.012825491	0.040918238	1.673730026	1.91E-05	5.18E-05
FCGR3A	3.096910475	17.71912114	2.516405465	1.83E-12	2.21E-11
GRIK3	0.965470853	0.206066938	-2.228119654	1.91E-10	1.44E-09
SCLY	0.199818322	0.481981967	1.270290298	1.02E-15	3.69E-14
BMP8A	0.519397881	2.515953587	2.276193274	7.01E-15	1.78E-13
EFNA4	5.247067906	11.64815021	1.150517499	2.99E-10	2.16E-09
PRR5-ARHGAP8	0.025640696	0.215631279	3.072059141	2.67E-17	3.27E-15
C9orf43	0.154216262	0.345978796	1.165728717	2.62E-08	1.25E-07
GJB7	0.03600722	0.289910862	3.009251258	0.001025747	0.001974768
SPATA25	0.464689132	1.115534215	1.263396955	8.95E-06	2.58E-05
FNDC11	0.088141183	0.35654145	2.016181647	2.00E-08	9.76E-08
ZNF729	0.003142948	0.025986931	3.047596034	0.001822829	0.003326134
UTP18	5.036545656	10.92976106	1.117755365	4.36E-17	4.28E-15
LTF	141.587821	24.8123668	-2.512565911	0.020821692	0.030510349
RAI14	4.050002719	9.209171035	1.185148421	1.28E-11	1.26E-10
KCNB1	1.847544426	0.313624301	-2.5584998	7.33E-09	3.93E-08
ERV3-1	3.285586222	7.349629437	1.16152071	0.001961565	0.003558875
BST2	54.27213794	111.2738373	1.035830779	5.15E-05	0.000127808
SAPCD2	3.227333317	14.63632355	2.181138722	2.58E-14	5.35E-13
C4orf45	0.024179908	0.055278329	1.192905258	0.000779462	0.001531577
GTPBP4	3.530902438	9.315251193	1.399557715	2.59E-19	8.08E-16
MMS22L	0.274587291	0.929794095	1.759646409	3.92E-17	4.02E-15
STPG4	0.019293025	0.159578932	3.048118962	1.57E-12	1.92E-11
TMEM68	1.419986866	2.99043056	1.074475632	4.10E-15	1.16E-13
CXCR2	3.777269672	1.115628723	-1.759486803	0.000381245	0.000797066
PDZD2	2.1642637	0.965975834	-1.163817289	0.009237329	0.014632901
COL1A2	40.39996509	189.6587907	2.230980291	2.35E-12	2.77E-11
TAP2	3.295630722	7.594736726	1.204445358	6.78E-11	5.67E-10
HIST1H2BJ	1.225686088	3.651263315	1.574806179	4.56E-05	0.000114448
AEN	2.870423844	5.90838254	1.041499457	1.25E-10	9.86E-10
CENPS	0.797666653	1.880543205	1.237291581	5.91E-12	6.33E-11
ATP10B	3.417824853	8.705222588	1.34880272	0.001437438	0.002675704
DNAJC2	2.262611281	6.032868337	1.414855347	4.40E-18	1.17E-15
C17orf98	0.039408152	0.130775503	1.730526322	0.000743414	0.001467637
PIGU	7.894437906	17.55256991	1.152773821	1.27E-14	2.89E-13
ADH4	15.51882124	3.765224702	-2.043211109	0.018987276	0.028074206
ERICH6B	0.027392516	0.071553808	1.385246753	2.14E-07	8.46E-07
HSPA2	11.61157297	2.954081364	-1.974781954	1.47E-05	4.09E-05
LRP2	0.014014837	0.164244224	3.550815811	0.00200185	0.003627
ARL4D	9.163547144	2.374280081	-1.948416032	5.46E-07	1.99E-06
DENND2C	2.667820947	0.60089806	-2.150469673	0.000835239	0.001631902
HOXB6	2.628457552	6.24704737	1.248958033	3.88E-05	9.89E-05
PLAGL2	7.134739406	15.26408083	1.097208075	3.50E-07	1.33E-06
CTAGE6	0.005459121	0.015333789	1.489973771	0.002684938	0.00474044
OR2B6	0.026473119	0.319853367	3.594810597	1.11E-10	8.82E-10
BLACE	0.00446663	0.022956495	2.361643627	0.002927893	0.005133495
CABLES2	2.871729394	6.032226131	1.070770703	2.15E-08	1.04E-07
FGD6	2.213844225	4.639639125	1.067458884	1.12E-08	5.80E-08
VMA21	4.9526375	11.07805808	1.161436073	1.20E-15	4.23E-14
CENPQ	1.612336356	3.705591445	1.200551086	1.18E-12	1.49E-11
SLC45A2	0.01031122	0.097451294	3.240466353	5.32E-07	1.94E-06
SNTB1	3.221771594	6.88088408	1.094739721	0.005453725	0.009051227
ISYNA1	4.001203969	10.92686953	1.449374059	1.02E-05	2.91E-05
PPFIA1	3.721568844	7.932240297	1.091817459	3.08E-17	3.47E-15
FDXACB1	0.275928247	0.588116727	1.091809371	3.80E-12	4.26E-11
STAC3	0.511725972	1.33449303	1.382848408	5.18E-12	5.64E-11
CWH43	3.646198634	0.25634606	-3.830228531	3.44E-11	3.05E-10
CEP295	1.079396931	2.210765536	1.034320537	3.96E-11	3.48E-10
ZWINT	5.337061381	17.61512042	1.722696828	4.61E-14	8.78E-13
CHD7	1.404717853	3.77562581	1.426435406	1.20E-15	4.23E-14
FANCD2	0.701869319	2.722122735	1.955457772	2.22E-16	1.15E-14
MNS1	0.873769875	2.095642155	1.262067116	3.59E-07	1.36E-06
LYG1	0.24726401	0.811369665	1.714307099	1.39E-09	8.64E-09
FEZF1	0.028943837	1.269206068	5.45452631	9.73E-15	2.34E-13
HSD3B1	0.007107428	0.094506065	3.733007493	0.006139496	0.010077898
AL033529.1	0.003293939	0.010803759	1.713647463	0.001305404	0.002450291
NAT10	5.919949156	13.58445753	1.198300265	4.08E-17	4.11E-15
CHL1	1.486124978	0.659744024	-1.171577164	5.79E-08	2.57E-07
AC079447.1	0.152295363	0.338922081	1.154081619	4.04E-11	3.55E-10
TAGLN3	0.851429763	0.190914751	-2.156958948	7.75E-07	2.74E-06
ARHGEF25	10.15915567	3.062181155	-1.730148966	2.04E-05	5.52E-05
CFTR	2.80594757	7.051394428	1.32942053	0.000582299	0.001173005
C9	0.017136026	0.050440976	1.557563641	0.000381956	0.000798448
RAD18	1.362401388	2.867822259	1.073803803	2.46E-13	3.73E-12
GBP7	0.046036698	0.126618383	1.459630612	0.000267461	0.000576298
LHFPL5	0.028378004	0.114504496	2.012559212	7.68E-06	2.24E-05
NME1-NME2	0.237006383	0.503232586	1.086299435	4.77E-06	1.45E-05
PLIN5	0.793760459	0.283479047	-1.485461591	7.13E-06	2.09E-05
TNFAIP8L3	3.989742078	1.439012695	-1.471216165	9.08E-09	4.77E-08
TISP43	0.001364332	0.008284626	2.602242029	0.000560247	0.00113332
PRR5L	0.743835906	2.099752102	1.497162716	5.68E-10	3.88E-09
ALK	0.119506243	0.054836055	-1.123889284	0.007411188	0.011976263
STIP1	17.79203253	35.60075935	1.000676683	1.11E-14	2.59E-13
OR1J1	0.008240019	0.045010542	2.449543353	0.000132358	0.000302963
LRRC69	0.123511256	0.381297196	1.626273396	2.48E-11	2.28E-10
KNTC1	0.997711116	3.705657948	1.893035666	5.19E-17	4.69E-15
ALPPL2	0.087169281	10.81518137	6.955022335	3.40E-10	2.44E-09
GRM8	0.021673413	0.182749934	3.075872626	2.23E-14	4.70E-13
PCP4L1	9.266934638	1.514410522	-2.613335856	1.73E-07	6.98E-07
OR2B2	0.006872662	0.03491424	2.344874727	6.47E-05	0.000157327
AIRE	0.023737172	0.129626439	2.449140056	0.00354588	0.006125858
NCAPG	1.174612127	4.981306775	2.084339825	8.87E-15	2.14E-13
ADAT1	2.71983825	5.549540227	1.028847395	3.66E-15	1.06E-13
STMN4	0.146399408	0.030827712	-2.247609998	0.00544734	0.009047237
TFF2	1454.728619	244.9428028	-2.570233236	0.002095369	0.003782222
DUSP21	0.094866454	0.028138819	-1.753336251	0.035629092	0.049616209
LHFPL3	0.147423028	0.854647625	2.535367813	0.001072403	0.002054395
ADAMTS12	0.313944132	3.421382745	3.445999754	1.09E-17	1.96E-15
HPDL	2.058803674	9.66118397	2.230393738	5.27E-11	4.50E-10
PRDM12	0.025616692	0.098658662	1.945361554	1.16E-10	9.21E-10
SAMD12	1.2415286	3.198675303	1.365357056	1.28E-10	1.00E-09
ZNF697	0.789899634	2.094582091	1.406921168	2.77E-14	5.70E-13
LRFN5	0.303534028	0.135589106	-1.162616994	1.61E-05	4.45E-05
NLRC4	0.2847307	0.576985435	1.018936846	5.35E-08	2.39E-07
HBA2	43.43355463	15.91496769	-1.448425801	2.27E-10	1.68E-09
AMOT	1.826406416	3.734691824	1.031981369	0.001129589	0.002150993
SMKR1	0.256223479	1.362925759	2.411232388	1.36E-10	1.06E-09
ADORA1	0.255443137	0.561484876	1.136244991	0.000131158	0.000300431
ABCG2	7.597886197	1.467321752	-2.372412845	0.020995633	0.030742571
TFDP1	16.62262113	33.61504176	1.015959052	1.14E-13	1.92E-12
TMEM241	1.119490413	2.308152915	1.043896633	6.11E-12	6.52E-11
BICC1	1.394093156	3.050966211	1.129939234	0.000116158	0.000268899
ANKEF1	1.569184972	3.733258968	1.250420165	7.12E-12	7.49E-11
RGPD3	0.025403855	0.057813899	1.186368919	4.63E-06	1.41E-05
TMSB15B	0.023078727	0.055100862	1.255511247	4.29E-05	0.000108206
CPB2	0.019440221	0.146658371	2.915342875	5.20E-06	1.57E-05
DSN1	3.290625781	8.882896321	1.432668184	1.06E-15	3.80E-14
CACNG1	0.026297403	0.06466548	1.298075445	0.02726732	0.038970439
IFIT2	2.188132228	4.945396475	1.176386265	3.80E-05	9.72E-05
PLCH1	0.969324674	2.099746998	1.115163625	1.17E-06	4.01E-06
FAM111B	1.387568949	4.733544045	1.770361285	8.97E-13	1.17E-11
DDX10	1.685608066	3.628594826	1.10614185	8.50E-18	1.69E-15
ADCYAP1R1	1.065868734	0.146949338	-2.858639013	1.38E-09	8.57E-09
PALM2-AKAP2	0.018442151	0.080146077	2.11962496	1.41E-11	1.37E-10
ECE2	0.940422772	2.317289443	1.301056878	1.61E-11	1.55E-10
PRKCG	0.135249048	1.802233136	3.736095304	1.45E-09	8.94E-09
PDGFRB	9.281381419	27.84944907	1.585237334	4.69E-11	4.07E-10
CCDC54	0.006559535	0.01766964	1.429607128	0.013605869	0.020755246
PRAC2	0.16829715	0.998081467	2.568146832	6.88E-08	3.02E-07
KRTAP5-10	0.011651292	0.04986751	2.097610267	1.60E-05	4.40E-05
FANCI	1.3871805	6.381364887	2.201709506	1.80E-17	2.44E-15
PLCL1	1.6762152	0.679572696	-1.302507586	0.029305108	0.041566528
PXT1	0.023411368	0.050851523	1.119081718	0.000254875	0.000551346
ANP32D	0.016272101	0.043554384	1.420417428	2.44E-06	7.85E-06
TNFRSF25	1.22799245	3.773415735	1.619569367	1.91E-10	1.44E-09
FOSB	82.83002239	13.82035501	-2.583359103	0.000167846	0.000376766
CHRNA6	0.02613164	0.101107689	1.952023141	3.65E-09	2.07E-08
TNNT1	0.404680667	2.11856405	2.388230912	8.06E-07	2.84E-06
FOXF2	28.46326303	9.078310047	-1.648605396	2.50E-06	8.04E-06
TAL2	0.038871203	0.129768871	1.739170699	6.72E-06	1.98E-05
ZFP69B	0.422380941	1.106745096	1.389706339	2.01E-13	3.14E-12
GCG	4.185973936	1.953826048	-1.099261301	7.28E-05	0.000175215
TMEM100	7.472155666	1.136952531	-2.716352489	3.75E-12	4.21E-11
CXCL5	12.22866204	72.82276571	2.574122968	0.000745605	0.001471048
ADGRE2	0.468579091	1.284965145	1.455364743	9.19E-08	3.93E-07
AC004080.3	0.001637743	0.060265805	5.201558917	1.33E-07	5.48E-07
CH25H	5.557866628	2.774732469	-1.002182537	0.000104796	0.00024452
MSRB3	23.29768878	7.820417405	-1.574869324	0.000378976	0.000792636
HIST2H2AA4	0.155727289	0.343746769	1.142324372	0.003365671	0.005840536
CDCA7	4.340354503	18.46173335	2.088653226	5.11E-13	7.11E-12
GYPC	17.01733953	7.12667127	-1.255705221	1.12E-08	5.80E-08
FOXJ1	0.469359084	5.045437272	3.426215323	0.000282082	0.000604622
POLA1	2.077288488	4.601889626	1.147524794	2.78E-15	8.39E-14
FAM196B	0.029923673	0.113137202	1.918714235	6.09E-08	2.70E-07
SLFN12L	0.31571272	0.638944197	1.017077549	0.000549429	0.001113275
RAB9B	2.090217025	0.694787553	-1.589008931	1.26E-05	3.53E-05
CCL15	1.701431637	3.988394702	1.229059004	4.60E-06	1.40E-05
S100A5	0.305205075	0.895817667	1.553426167	1.06E-07	4.46E-07
CDSN	0.009981578	0.062416348	2.644584176	1.13E-08	5.82E-08
ZMYND10	0.083855043	0.189664665	1.177481469	1.23E-06	4.19E-06
LGALS9B	7.489705084	1.448497514	-2.370351704	8.25E-07	2.90E-06
PI16	25.40367667	2.879166773	-3.14131405	1.54E-13	2.47E-12
C4orf46	1.741163256	3.76155752	1.111278671	2.95E-14	6.00E-13
SULT1C3	1.229991263	0.471887646	-1.382132761	0.007937149	0.012736915
BMP3	3.388651265	0.976993482	-1.794290331	0.000141402	0.000321812
NPPC	2.664335317	0.400372888	-2.734359474	4.32E-10	3.03E-09
WTH3DI	0.177834786	0.526434678	1.565716972	2.33E-07	9.13E-07
PDK4	98.64549959	18.35280438	-2.426252704	3.73E-10	2.65E-09
THBS2	3.991607575	28.62272893	2.842119429	9.89E-12	1.00E-10
ADAM22	0.277161275	0.653727962	1.237964709	0.000378976	0.000792636
TSPAN13	28.60937469	60.75831004	1.086593777	2.64E-07	1.03E-06
POC1A	2.376193306	5.377035824	1.178158877	3.29E-09	1.88E-08
AC093893.1	0.001742569	0.023199446	3.734802847	3.77E-05	9.65E-05
XKR3	0.006265541	0.027091909	2.112351031	2.80E-05	7.39E-05
ARC	7.961009332	0.80814709	-3.300261548	1.22E-06	4.16E-06
CCR1	2.332140366	4.830196838	1.050427359	2.62E-05	6.95E-05
CEND1	0.955391513	0.429078985	-1.154848816	0.001296071	0.002433922
ABHD17C	13.94139606	28.38906566	1.025960331	1.57E-07	6.37E-07
FBXW12	0.029144114	0.084232579	1.531173801	8.07E-07	2.84E-06
NUSAP1	5.577013063	19.17631424	1.7817609	1.07E-14	2.52E-13
BECN2	0.015998612	0.066627317	2.058167064	1.55E-05	4.29E-05
CENPH	1.477366259	3.960111643	1.422513569	9.11E-14	1.58E-12
JUN	144.7290206	65.09125779	-1.152818538	0.000222122	0.000486113
FRMPD2	0.004368602	0.019660722	2.170072858	0.005348066	0.008898234
TSLP	0.727991653	0.197916841	-1.87902753	1.19E-09	7.49E-09
KCNK9	0.126613845	0.439524265	1.795507645	0.000668773	0.001331081
CALHM3	0.027605845	0.448648973	4.022541462	2.66E-07	1.03E-06
CYBB	7.245174888	14.6165498	1.012510388	0.000466356	0.000959301
HIST1H3I	0.356558016	0.808682448	1.181436462	0.000333796	0.000706125
FRMD5	0.281906628	1.431441429	2.344179337	6.37E-14	1.16E-12
KRTAP5-2	0.008264173	0.026653094	1.689360566	0.001026617	0.001976204
DRAM1	4.294236091	9.076850706	1.079790318	3.19E-08	1.50E-07
NKAPL	0.757615912	0.225719595	-1.746934965	1.21E-05	3.40E-05
OTOP3	13.91242008	0.601059689	-4.532721323	1.76E-05	4.82E-05
TOP1MT	1.943493697	5.125564765	1.399058549	1.40E-15	4.81E-14
TMEM2	5.685367794	14.698808	1.370373577	1.68E-11	1.61E-10
AL513165.2	0.010113892	0.032431638	1.681063549	1.48E-07	6.07E-07
BOP1	7.238880219	21.39168113	1.563211416	5.36E-16	2.26E-14
MFHAS1	4.813624844	12.03874205	1.322489037	3.40E-15	9.90E-14
CPT1C	0.457020173	0.920736801	1.010530963	0.004782726	0.008043354
APLN	0.400225945	3.481365774	3.1207668	3.94E-14	7.71E-13
BARD1	1.360105041	2.785123676	1.034023319	5.06E-12	5.53E-11
PLA2G2C	0.171050828	0.037926179	-2.173159163	0.000348763	0.000734757
OGT	7.556305094	15.75043675	1.059638976	1.91E-10	1.44E-09
USP50	0.020743223	0.052664191	1.344182284	0.001507725	0.002799004
TMEM211	1.070613458	0.334542041	-1.678178268	0.027309305	0.039021002
POTEF	0.183253856	0.403610998	1.139121931	7.77E-05	0.000185998
WDR88	0.261036688	0.555553442	1.08967311	2.28E-06	7.39E-06
ZNF469	0.256501419	1.6786853	2.710293082	2.03E-15	6.41E-14
LANCL3	0.354293999	0.160425706	-1.143041698	9.09E-07	3.17E-06
FAM24B	0.470431791	1.365897106	1.537791347	1.12E-09	7.12E-09
TOMM40	11.49373491	25.49704187	1.149482197	1.94E-11	1.83E-10
FGFR4	3.633725131	17.8637012	2.297509827	1.38E-12	1.72E-11
TRAPPC3L	0.024994601	0.063971707	1.355817458	0.000226323	0.000494424
RGMA	11.07990251	3.949784793	-1.488099234	7.74E-07	2.74E-06
CHEK1	1.010752431	3.673102566	1.861569508	8.05E-18	1.66E-15
C2CD6	0.036908626	0.084768544	1.199570972	0.002981384	0.005217671
GABRA1	0.039186063	0.014939269	-1.391231094	0.002397487	0.004276599
SCNN1B	12.79649048	1.246285107	-3.360042146	6.11E-15	1.59E-13
CEBPD	124.0363588	61.4109507	-1.014195237	2.53E-05	6.74E-05
SFMBT1	2.0500365	4.622659972	1.17307365	1.35E-15	4.70E-14
SASS6	1.111257725	2.975212628	1.420799328	2.77E-16	1.33E-14
FANCL	2.894248469	6.117117497	1.079663206	3.95E-15	1.12E-13
DCAF12L2	0.339603952	0.117867489	-1.52668741	3.78E-06	1.17E-05
AL031708.1	0.046474284	0.128375197	1.465861947	8.32E-09	4.41E-08
SDCCAG3	5.293681406	10.92939478	1.045870238	2.63E-16	1.28E-14
CORO6	1.094610679	0.359081374	-1.60803511	0.026301135	0.037692211
WFDC8	0.004179124	0.02242	2.423513656	4.91E-05	0.000122332
PTRH2	2.271230094	4.651247925	1.034143972	6.04E-15	1.57E-13
HOXA11	0.056466543	2.101221535	5.21768815	1.81E-14	3.97E-13
RAD51	1.101070884	3.949759863	1.842857594	6.02E-16	2.46E-14
HOXC8	0.081518971	1.571291281	4.268670999	5.54E-16	2.32E-14
MYH11	643.657805	120.0674258	-2.422449094	7.47E-09	3.99E-08
BDNF	0.104788208	0.234719303	1.163460107	0.001429657	0.002662778
GNPNAT1	6.197690438	13.24727666	1.095893203	2.35E-11	2.18E-10
EPSTI1	3.999559741	10.75938851	1.427682981	1.96E-08	9.60E-08
MPZ	3.785095547	1.837201503	-1.04281985	1.98E-11	1.86E-10
HLA-DOA	4.020208619	8.387626394	1.060992233	0.011789394	0.018232581
SAC3D1	3.953644	8.344748291	1.077685562	1.76E-11	1.68E-10
FOXH1	0.046150447	0.717099692	3.957757169	3.07E-12	3.50E-11
RASGEF1A	0.322902919	1.343046522	2.056336892	7.87E-07	2.78E-06
GINS1	1.141340444	5.494755934	2.267326212	1.48E-16	9.05E-15
EME1	0.25204297	1.473271954	2.547282142	1.33E-17	2.18E-15
HES6	3.172442363	8.616021744	1.441427938	5.18E-06	1.57E-05
CYS1	6.003245697	2.642465807	-1.183857911	0.000447502	0.000923692
CRYBB2	0.073000448	0.205584948	1.493757423	0.00229997	0.004120672
SPIN4	1.767815191	4.545382365	1.3624342	1.74E-10	1.33E-09
FLNA	620.0375802	198.0984807	-1.646137844	0.014500637	0.021993623
MSI2	2.117716138	4.661348081	1.138238028	5.01E-15	1.36E-13
RUFY4	0.055839424	0.195617444	1.808679074	3.64E-06	1.13E-05
HIST2H4B	0.016892313	0.046516807	1.461385205	0.000202786	0.000447492
SERINC5	4.861501156	11.3409513	1.222067892	1.26E-12	1.59E-11
DNAH3	0.059434342	0.210368489	1.823549932	2.07E-09	1.24E-08
KCNMA1	9.935691563	2.996119725	-1.729525113	2.41E-05	6.44E-05
C14orf180	0.105891943	0.042406455	-1.320237046	5.85E-08	2.60E-07
LRRC45	3.291469263	6.711127161	1.027823368	2.20E-09	1.30E-08
COL26A1	0.05149865	0.347523773	2.754505143	0.011683648	0.018090051
GPRASP1	2.979497738	1.138038173	-1.388520201	0.000728786	0.001440366
GP6	0.105505262	0.23392402	1.148725057	0.000242861	0.000527581
KIAA0319	0.080808821	0.190960924	1.240692766	0.003082013	0.005379993
AQP3	75.96581408	18.28501462	-2.054688547	0.008542848	0.013616854
TMEM201	2.037631231	5.259584992	1.368055991	5.30E-16	2.25E-14
S100A8	809.6824951	92.64307554	-3.127601234	0.000999675	0.001927841
RHBDF2	3.536863619	8.786983225	1.31289735	4.00E-11	3.52E-10
FAXC	1.093346334	0.376636851	-1.5375044	0.000385819	0.000805888
DDX21	12.22282653	33.5435443	1.456457189	9.61E-18	1.84E-15
MLEC	22.38598084	51.83836575	1.211424705	2.60E-12	3.03E-11
CHORDC1	1.198902338	2.959878598	1.303823862	9.57E-16	3.56E-14
MEGF6	1.717006716	3.604546007	1.069921881	5.01E-05	0.000124715
CCDC107	11.67549228	5.744255822	-1.023291474	4.41E-09	2.46E-08
SGO1	0.634771442	3.085169872	2.2810408	1.06E-16	7.22E-15
SLC51B	10.83466262	1.987806523	-2.446404981	0.000354844	0.000746482
RTN4IP1	2.405873344	5.243463219	1.123959308	1.01E-08	5.24E-08
SCD	23.0250525	56.09932751	1.284779031	7.42E-05	0.000178338
AC011448.1	0.072741896	0.170256426	1.226850813	1.89E-07	7.54E-07
TGIF2-C20orf24	0.029226984	0.073642236	1.333232462	9.77E-06	2.80E-05
SIX3	0.037046003	0.672201221	4.181503365	1.34E-05	3.76E-05
ANGPT2	0.598237125	2.773155367	2.212739098	5.33E-17	4.79E-15
KIF4B	0.006859524	0.036049164	2.393785521	6.72E-13	9.06E-12
FSTL3	6.073535009	13.05726018	1.104243842	0.000179823	0.000401103
MYRIP	1.869815778	0.676369433	-1.467012771	5.74E-10	3.92E-09
ROPN1B	0.01872463	0.055727932	1.573463449	0.005778795	0.009533035
CPO	0.72148882	0.148082538	-2.284575512	3.04E-06	9.61E-06
YBX2	1.059608041	2.998552954	1.500735754	0.000116158	0.000268899
F2RL2	1.610526416	6.706668048	2.058063872	7.93E-11	6.52E-10
DMP1	0.014569235	0.111983816	2.942293268	1.40E-08	7.08E-08
KRT84	0.004591807	0.014264928	1.635338446	0.003518142	0.006079918
LGI4	3.093265997	0.812606869	-1.928501434	2.96E-10	2.15E-09
OSBPL10	1.684617288	3.482317107	1.047626708	2.59E-10	1.90E-09
PMEPA1	7.124790513	38.75788701	2.44357042	3.49E-14	6.93E-13
CALB1	0.061106724	2.591120071	5.406100928	0.012108412	0.018664257
GRM2	0.041908109	0.130282437	1.636341266	3.64E-11	3.22E-10
KIAA1549	0.616915713	2.043163348	1.727659252	6.89E-12	7.27E-11
MRGBP	3.5813205	9.103460864	1.345923485	4.95E-15	1.34E-13
PLA2G5	1.535260254	0.599399552	-1.356893328	0.000354844	0.000746482
FABP6	0.699176788	2.651103477	1.922863787	4.30E-06	1.32E-05
EPO	0.014458824	0.071014518	2.296163824	0.000138297	0.000315332
SYT10	0.107747185	0.031562033	-1.771388131	1.88E-09	1.14E-08
PPEF1	0.055472034	0.167827119	1.597143337	1.86E-08	9.17E-08
PCP2	0.16899471	0.49164645	1.540643139	1.03E-05	2.95E-05
DCBLD1	1.555927153	3.986562729	1.357370854	4.59E-15	1.26E-13
PLEKHA8	0.892903066	1.877435108	1.072187574	9.57E-16	3.56E-14
LRP5L	0.572334688	1.150100486	1.006828965	1.39E-09	8.64E-09
SLC25A34	3.560573041	0.64722468	-2.45977092	0.000136262	0.000311048
ATP2A1	0.131581662	0.49633438	1.915353948	1.45E-12	1.79E-11
LDHC	0.147026251	0.316075801	1.104196819	0.004703572	0.007927839
PDE2A	3.540280759	1.300663133	-1.44461642	4.41E-09	2.46E-08
LAPTM4B	31.87636375	69.07902879	1.115760734	3.14E-08	1.47E-07
COL8A1	2.202713088	8.722503791	1.985460729	1.10E-08	5.70E-08
ANKRD18A	0.176905567	0.512194732	1.533712967	5.29E-05	0.000130912
NFKBIE	4.90043375	10.05915124	1.037527224	2.65E-08	1.26E-07
SSC5D	9.750732466	4.477725714	-1.122744439	0.011123631	0.01730391
RNF213	6.750109634	15.95430294	1.240962737	1.46E-10	1.13E-09
HIST1H3H	1.741468791	3.608763447	1.05119996	0.00148495	0.002757691
PRR11	2.236129859	8.43806934	1.91590897	1.71E-16	9.70E-15
SMIM23	0.010434829	0.074789292	2.841424753	3.57E-05	9.19E-05
EML4	6.68071525	16.10785265	1.269689707	3.07E-15	9.10E-14
GATAD1	6.210411938	13.21897619	1.089849574	2.96E-10	2.15E-09
HTRA4	0.045347239	0.421306311	3.215782896	5.13E-15	1.38E-13
SCARA5	11.96948072	1.4771469	-3.018475351	1.42E-16	8.76E-15
UTS2	0.093188604	0.519792793	2.479711185	5.62E-06	1.69E-05
ASS1	28.27356616	74.14489935	1.390893586	7.90E-06	2.30E-05
CLEC6A	0.044189225	0.120177526	1.443400595	0.00042277	0.000877539
HAMP	0.09188203	0.364762245	1.989101764	1.34E-08	6.78E-08
LZTS3	4.116357456	10.15100337	1.302182163	2.83E-05	7.46E-05
SFTPB	0.074738626	0.88775658	3.5702382	0.001013557	0.001953664
AKR1C4	0.37214329	1.229726493	1.724407348	0.00450823	0.007627772
SPATA4	0.111227169	0.03846431	-1.531916907	0.000205287	0.000452131
TXLNB	0.700353266	0.312662129	-1.163478334	1.00E-06	3.47E-06
BTG2	247.6881491	56.02879211	-2.144284547	4.39E-06	1.34E-05
MELTF	0.578899594	5.518294937	3.252837517	5.72E-16	2.38E-14
GRIA2	0.25202331	0.038761863	-2.700847366	0.000384481	0.000803409
ZNF26	0.340386919	0.764495943	1.167333252	9.33E-14	1.61E-12
TNXB	12.06582068	3.472533516	-1.796865523	1.30E-09	8.13E-09
SLC12A2	11.00498981	23.54536045	1.097284999	0.000568937	0.001148853
CROCC2	0.015918476	0.084282982	2.40453917	0.008716658	0.013868877
FANCM	0.448018741	0.958891091	1.097807885	9.17E-13	1.19E-11
MMP8	0.006546638	0.211853197	5.01616678	8.55E-12	8.80E-11
AKAP12	16.47282281	7.793156829	-1.079808045	0.010303506	0.016156108
RPTN	0.538846246	0.128478462	-2.068347141	2.84E-06	9.04E-06
NKX2-5	0.089716842	0.687662627	2.938250195	0.007864567	0.012635738
UBAP2	4.212543531	8.446848987	1.003721664	1.14E-16	7.52E-15
ADAM33	4.614080541	1.635681828	-1.496151043	6.43E-07	2.31E-06
XRN2	16.8105475	35.47415762	1.077401714	3.83E-18	1.11E-15
ASB2	10.0831512	2.870747055	-1.812448459	4.25E-08	1.94E-07
ECEL1	0.249465933	1.27703778	2.355886485	1.11E-06	3.81E-06
SLC20A1	4.549554188	10.2874686	1.177090941	3.06E-14	6.14E-13
TMEM63C	0.841108896	0.416917334	-1.012531237	1.22E-08	6.26E-08
ADAMTS2	1.269588031	10.39181578	3.033015423	2.00E-16	1.08E-14
IL17C	0.135044964	1.084273051	3.005216363	3.52E-05	9.09E-05
TRIM67	0.024247146	0.058625591	1.273715647	0.000340237	0.000718333
S100A3	0.836204022	2.157406204	1.36737095	1.62E-07	6.57E-07
GPX3	91.34344563	21.12498725	-2.112350741	4.99E-17	4.58E-15
WFDC13	0.027916999	0.07409154	1.408164977	0.013701621	0.02088729
PLA2G16	9.509228113	20.33001151	1.096210888	0.00023335	0.000508726
FANCG	2.574624438	5.322427386	1.047722362	3.07E-11	2.76E-10
MIOX	0.080475162	0.632470831	2.974383457	9.48E-06	2.72E-05
HAPLN3	1.398303822	5.405541582	1.950761307	5.29E-13	7.33E-12
LY6E	47.68980875	170.8055836	1.840602235	2.37E-11	2.20E-10
PROCR	11.39454684	23.02779618	1.015032798	0.000127856	0.000293629
ADAMTSL2	1.061064391	2.900837864	1.450957453	1.81E-07	7.26E-07
SLC12A7	11.05138746	30.20315752	1.450471875	7.13E-13	9.52E-12
CFAP100	0.023784346	0.049414355	1.054917877	0.006886047	0.011197042
RAE1	3.924179875	9.016611061	1.200194118	1.28E-16	8.10E-15
POLR1C	4.965593938	11.73989968	1.241381885	2.08E-16	1.11E-14
MYL9	1017.48847	196.2577846	-2.374190661	3.74E-07	1.41E-06
CATSPER4	0.027690538	0.058320763	1.074616516	0.002970744	0.005201173
ACLY	18.21212081	39.48227171	1.116306066	8.71E-11	7.08E-10
UBL4B	0.01287521	0.044782634	1.798343482	1.56E-05	4.31E-05
WDR12	1.6684051	3.536746265	1.083953093	2.68E-15	8.15E-14
CKAP2L	0.751907103	3.203175124	2.090876341	9.94E-16	3.66E-14
IQCH	0.152368476	0.395779977	1.377134173	1.76E-07	7.09E-07
ACPT	0.079562774	0.187441903	1.236278018	4.26E-05	0.000107664
ENPP3	3.981895572	0.279469718	-3.832691514	5.08E-07	1.86E-06
ITGAD	0.055316152	0.156414119	1.499598051	1.01E-05	2.89E-05
SELENOM	52.59228891	21.90445765	-1.263626792	2.04E-05	5.52E-05
PHOX2A	0.719270843	0.104130351	-2.788144483	0.003120698	0.005441551
RP1	0.010788237	0.045336373	2.071209855	8.30E-05	0.000197631
IZUMO1R	0.012974933	0.079283064	2.611285657	0.015824827	0.023795584
C19orf84	0.035928612	0.498510462	3.794418665	1.42E-11	1.37E-10
SFRP4	2.49813288	27.34052201	3.452118665	2.59E-09	1.52E-08
KIR2DL3	0.027000691	0.070138597	1.37721222	0.002171138	0.003908344
CTSV	1.398982277	5.534708733	1.984129711	2.20E-07	8.66E-07
FAM135B	0.117411257	0.054654817	-1.103150184	2.27E-10	1.68E-09
FAT1	9.565667906	22.66775632	1.244703988	7.58E-10	5.03E-09
TNFRSF10C	0.876711642	1.789760162	1.029591961	0.009322259	0.014754214
MYOM3	0.143194276	1.126855473	2.976256767	4.41E-09	2.46E-08
TNFSF15	1.098305597	3.073984938	1.484830565	1.51E-09	9.26E-09
PEBP4	1.611208774	0.220400117	-2.869946547	6.22E-13	8.48E-12
FOXL2	0.030482932	0.179048299	2.55427521	0.003237244	0.005631805
EBLN2	0.518066347	1.070137317	1.046587155	2.42E-08	1.16E-07
IRX3	4.186724009	1.809436597	-1.210281262	4.29E-05	0.000108206
E2F8	2.01690695	4.993222249	1.307826596	9.97E-09	5.20E-08
STX16-NPEPL1	0.091621101	0.203580309	1.151846226	7.13E-06	2.09E-05
DNAJC5B	0.13952694	0.379875558	1.444983183	1.13E-06	3.87E-06
CALML6	0.028666338	0.077169195	1.428667463	5.37E-05	0.000132708
C16orf45	8.60728775	4.205239619	-1.033370691	5.81E-05	0.000142547
NLRP5	0.0066822	0.046593582	2.801736128	0.000120646	0.000278722
IGFN1	0.018253387	0.131077755	2.844186791	4.75E-05	0.000118747
ATP6V1C1	5.811706219	12.62843688	1.119642395	5.48E-18	1.36E-15
DNAAF5	4.38916675	9.360362636	1.092617342	6.17E-17	5.06E-15
TMEM145	0.142106808	0.581839615	2.033645853	0.000102455	0.000239548
C2orf88	3.902418831	1.619696909	-1.268644756	0.00166287	0.003060236
PFAS	2.069769881	4.921110671	1.249513585	2.64E-15	8.08E-14
CLDN4	37.04283971	96.1256407	1.375726609	4.41E-09	2.46E-08
ASTL	0.082969342	0.205013309	1.305067325	0.008420748	0.013447834
ADH1C	107.0030202	37.31095203	-1.51998044	0.002261043	0.004057327
CENPE	0.655995428	3.351033983	2.352848651	9.95E-17	6.88E-15
DLL4	1.719143984	4.126482239	1.26322205	2.20E-11	2.06E-10
TMEM26	0.082756846	0.37772255	2.190376342	4.66E-17	4.42E-15
PLXNC1	1.559140497	3.170838391	1.024113411	2.34E-05	6.29E-05
PKHD1L1	0.255408933	0.090637178	-1.49463413	6.67E-12	7.06E-11
SLC5A7	0.73326278	0.088037841	-3.058134636	1.77E-09	1.07E-08
SBSPON	6.470790213	2.29346041	-1.496415901	2.58E-07	1.00E-06
LIMS2	16.73823848	4.32649446	-1.951877247	7.56E-07	2.68E-06
FANCB	0.17524167	0.792519135	2.1770999	6.01E-17	5.00E-15
LAMB1	10.49971009	22.84657215	1.121628228	1.64E-10	1.26E-09
MAMDC4	0.777706309	2.380834754	1.614170143	1.96E-08	9.60E-08
FOXM1	3.530008144	16.63908624	2.236832791	6.68E-16	2.67E-14
AL096870.1	0.014591584	0.03694358	1.340187156	0.003923544	0.006723769
CNTN1	4.225921463	1.211256912	-1.802761058	5.03E-07	1.85E-06
NDRG4	1.7269558	0.571204476	-1.596151968	1.12E-06	3.84E-06
ZMAT4	0.098572439	0.038233753	-1.366337492	0.000592482	0.001191767
ASB18	0.003916576	0.018644215	2.251063298	1.29E-05	3.62E-05
NXPH1	0.004880944	0.044056527	3.174123703	5.83E-05	0.000142952
PKDCC	7.449940731	20.80692445	1.481762878	4.73E-08	2.14E-07
LRRIQ4	0.105385526	0.464072127	2.138672309	2.14E-08	1.04E-07
KRIT1	3.481449156	7.421005906	1.091926801	1.33E-09	8.27E-09
RIMS1	0.331201286	0.15443702	-1.100689655	1.95E-08	9.52E-08
CNGB3	0.019651535	0.099329122	2.337574776	2.64E-06	8.44E-06
NDUFAF6	1.065230188	2.157487673	1.018187098	3.21E-14	6.39E-13
IDO1	1.442546797	20.69698497	3.842730592	3.99E-08	1.83E-07
IL24	1.053594144	3.171775314	1.589971343	4.28E-06	1.31E-05
RIBC2	0.388482124	1.299865865	1.742442636	5.16E-07	1.89E-06
GMPS	4.633856688	9.469576655	1.031086504	1.33E-16	8.29E-15
NAPSA	0.154771228	0.327502068	1.081366723	0.019150226	0.028277338
HSD17B3	0.067524054	0.273170794	2.016329813	5.46E-07	1.99E-06
LUM	80.00310266	165.6927745	1.050382835	0.00028728	0.000614756
FAM57B	0.034210956	0.089555964	1.388331099	4.30E-06	1.32E-05
ZIC2	0.171076153	2.391717662	3.805336515	2.03E-07	8.09E-07
DNAH14	0.06876499	0.296384141	2.107722117	2.68E-06	8.56E-06
OR52H1	0.008847033	0.024912895	1.493627173	0.010210891	0.016025105
CACNB2	2.761842966	0.853644913	-1.693923304	0.004166633	0.007095766
BANF2	0.025437987	0.143473736	2.495730233	0.005131699	0.008575836
JAM2	8.054280031	2.702027215	-1.575713427	4.33E-09	2.42E-08
PLD5	0.130050038	0.057367949	-1.180749962	1.39E-08	7.03E-08
AC138811.2	0.048416562	0.118514613	1.291492431	0.000514076	0.001050205
NAP1L5	4.122454328	1.653332714	-1.318126431	0.000527457	0.001074779
OR10A2	0.02429768	0.061249911	1.33388916	0.00024561	0.000533117
MMP7	4.250322053	56.0280127	3.720504256	9.17E-09	4.81E-08
KCNK4	0.004266627	0.011998208	1.491651162	0.005071575	0.008481597
ASAH2	5.097707732	0.325440632	-3.969382369	0.001636306	0.003016933
MELK	1.976072413	9.346543761	2.241797157	4.42E-16	1.95E-14
MORN3	0.179221952	0.562563113	1.650267604	0.00083053	0.0016233
THNSL1	0.973820578	2.303530065	1.242118536	3.21E-12	3.65E-11
SEMA5B	0.145140531	0.575360109	1.98701475	1.10E-12	1.41E-11
TAF4B	1.155477628	2.332748957	1.01354173	1.24E-08	6.36E-08
IGF2BP3	0.14143928	1.848423071	3.708040261	3.21E-12	3.65E-11
ZNF385C	0.139588545	0.374984556	1.425650628	0.000741367	0.001463776
TAF1A	0.909805813	2.240874546	1.300431326	1.76E-15	5.78E-14
SYT16	0.133512796	0.059098459	-1.175785589	0.000883541	0.001720009
MRVI1	18.72422609	8.572446251	-1.127127232	0.000402238	0.000837214
GDAP1	1.156941463	2.33448344	1.012787484	7.87E-05	0.000188227
TRPM5	0.098943098	0.386086242	1.964252164	0.000219976	0.00048228
CA11	5.816266938	2.758548822	-1.076183969	2.84E-10	2.07E-09
RBM34	0.318039966	0.638295441	1.005016274	1.35E-13	2.22E-12
RRP9	6.302057406	13.42483765	1.09100984	2.01E-12	2.40E-11
TDRD5	0.096920985	0.856909498	3.144261877	1.39E-08	7.04E-08
ZNF761	1.516434494	4.843972244	1.67550742	1.17E-16	7.63E-15
DMRTC2	0.009525001	0.049628468	2.381376738	0.002446102	0.004356966
NAA15	3.531280125	7.124456024	1.012588594	3.55E-16	1.62E-14
AKR1B10	294.4298225	68.32263858	-2.10748821	5.29E-07	1.93E-06
DMGDH	0.324148174	0.146293472	-1.147788053	5.85E-05	0.000143235
CT83	0.143554361	7.310563004	5.670313456	4.22E-07	1.58E-06
E2F3	1.581608994	5.089313502	1.686078084	1.36E-19	7.20E-16
DIO1	0.086453195	0.358137779	2.050523527	0.018127577	0.026914975
HECW2	0.597140688	1.202444367	1.009827369	1.61E-08	8.03E-08
ELAVL4	0.333294827	0.153388448	-1.119609095	0.029305035	0.041566528
DCDC2	0.209047158	1.379734144	2.72248997	8.08E-05	0.000192905
GRIN2A	0.742080011	0.301066522	-1.301492452	9.23E-07	3.22E-06
AC104831.1	0.093304174	0.216472162	1.214167978	0.025490956	0.036650018
JRKL	1.6182763	4.02376265	1.314087257	1.68E-17	2.34E-15
CDCA5	1.632447849	7.379524712	2.176490997	1.30E-15	4.55E-14
FAM102B	2.824233219	6.310132013	1.15981096	2.90E-12	3.34E-11
SYCP1	0.007731987	0.028037573	1.858450262	0.004076822	0.006964443
C2	2.559703481	8.603601032	1.748963929	1.45E-09	8.94E-09
KCNA10	0.010734395	0.073109151	2.767811104	0.000949233	0.001838813
VPREB1	0.132955088	0.033988262	-1.967830508	0.002390657	0.00426585
BMP5	0.80425581	0.36544691	-1.137992618	3.92E-08	1.80E-07
DGKI	0.06430806	0.156431813	1.282462464	4.17E-06	1.28E-05
AC092647.5	0.025468568	0.057635702	1.178244898	3.48E-05	8.99E-05
PLG	0.003469819	0.021677218	2.643247128	5.75E-05	0.000141377
WDR90	1.423691109	3.897010649	1.452731707	1.18E-13	1.99E-12
RACGAP1	4.620212281	12.33935222	1.417235614	3.94E-14	7.71E-13
HBA1	11.2532764	2.607080979	-2.109837805	2.90E-12	3.34E-11
GRIA4	0.219924288	0.048218818	-2.189338747	2.92E-08	1.38E-07
PNPT1	2.926073781	7.629407385	1.382604852	5.79E-18	1.37E-15
EXO1	0.57225076	3.315990295	2.534720406	2.45E-17	3.12E-15
RAD51D	0.626792047	1.391043021	1.15010826	9.12E-19	8.08E-16
STEAP1	5.551884906	16.19255019	1.544280651	1.57E-09	9.60E-09
HAVCR2	1.1890863	3.803824565	1.677597285	1.45E-10	1.13E-09
SLX4IP	0.964106322	2.639078657	1.45277019	1.50E-16	9.05E-15
BYSL	3.416970188	9.242891671	1.435626614	1.50E-16	9.05E-15
AC005779.2	0.057879668	0.165571731	1.516327839	5.63E-06	1.69E-05
BRIX1	2.765916969	7.568609628	1.45227045	1.45E-17	2.21E-15
FAM90A1	0.238970779	0.588731447	1.300775472	0.035240186	0.049121947
NHS	0.966924113	2.711655066	1.487699101	2.18E-09	1.29E-08
ZNF117	1.241799053	3.056091163	1.299255843	1.80E-05	4.90E-05
GUCA1A	0.064186279	0.177383644	1.466536162	0.012097142	0.018657727
GTSE1	1.163864096	5.178406448	2.1535856	1.14E-15	4.04E-14
HELB	0.526411003	1.438919952	1.450724787	6.07E-14	1.12E-12
KCNMB1	17.88051141	4.178615526	-2.097291073	4.29E-09	2.40E-08
GHRL	17.3481487	2.978663648	-2.542044586	0.008347675	0.013335153
HIST1H3J	0.039073698	0.249258791	2.673374677	1.32E-12	1.65E-11
CYP4F12	5.515299956	2.724683477	-1.017350707	0.000754149	0.001485878
PRG2	0.013855953	0.035742194	1.367122292	0.002111767	0.003807879
PAQR4	3.081377028	10.5160558	1.77094658	9.22E-14	1.60E-12
SLFN14	0.020133605	0.043017416	1.095315376	0.020366894	0.029915581
CFAP43	0.062572337	0.234607742	1.906653727	1.09E-11	1.09E-10
MAOA	29.52069381	12.52345078	-1.237094484	4.25E-10	2.99E-09
SAMD5	3.091041625	6.439486927	1.058852662	0.000749865	0.001478537
ACTN2	3.10286675	0.482967161	-2.68360474	0.006164287	0.010114416
TMEM44	1.360811163	3.290981271	1.274050936	8.85E-14	1.54E-12
RPL22L1	9.602750656	26.39566005	1.45878112	3.81E-06	1.18E-05
ADGRB3	0.558666891	0.153457394	-1.864150158	1.03E-06	3.57E-06
TRIB3	1.839992347	10.23471201	2.475698837	1.76E-10	1.34E-09
PCDH11Y	0.031100909	0.009981461	-1.639633804	0.034555402	0.04825621
ARHGAP19-SLIT1	0.002746706	0.009784075	1.832733074	0.025969698	0.03727432
LMNB2	8.070757125	22.00905359	1.447321184	6.35E-15	1.63E-13
CLPSL1	0.052735238	0.428215942	3.021499298	0.000388416	0.000811206
ADCY10	0.028891876	0.077778859	1.42871417	3.50E-05	9.03E-05
KIAA1024L	0.00498392	0.018997434	1.930451658	0.000758401	0.001493621
FBP2	7.79347642	1.25093804	-2.639256679	0.034696616	0.048434023
SLC39A8	2.099598791	4.760441724	1.180981776	2.50E-06	8.04E-06
AGO2	3.372382303	7.291906848	1.112528038	4.10E-13	5.84E-12
RPGRIP1	0.057812145	0.169452752	1.551438559	6.13E-08	2.71E-07
RBMXL2	0.005692405	0.017252708	1.599712542	0.003042939	0.00531879
PDZD8	5.158964313	12.17251119	1.238473455	5.59E-12	6.03E-11
HCN3	0.986409606	2.047725084	1.053763285	5.30E-08	2.37E-07
ACTR5	2.466822594	5.376541163	1.124024391	3.59E-16	1.62E-14
AKR1C1	12.49872841	3.263012329	-1.937504982	9.39E-13	1.22E-11
LIMK1	3.480854278	8.592805877	1.303687884	1.47E-14	3.30E-13
SNAI1	2.506960619	5.164338177	1.042644142	4.72E-07	1.74E-06
C6orf58	35.04289972	13.72172105	-1.352660717	0.000754134	0.001485878
CEP170	1.1866498	2.587430999	1.124626155	5.91E-10	4.03E-09
SLC2A12	3.950492625	1.792542674	-1.140025103	1.66E-09	1.01E-08
HIST1H2AB	0.053950946	0.166313745	1.624187256	1.56E-05	4.31E-05
GLI1	0.609647799	1.357613457	1.155024844	0.001406546	0.002622804
RSPH14	0.114596823	0.311665988	1.443433681	0.000663052	0.001320625
LCN1	0.007052705	0.464923529	6.042672934	4.21E-09	2.36E-08
MEIOB	0.012765176	0.033052709	1.372555083	0.010949013	0.017072347
CCL20	10.99991748	52.21934157	2.247091566	6.50E-05	0.000158102
SMS	20.62219531	41.35878187	1.003995774	4.31E-15	1.20E-13
LEXM	1.737282903	0.240233738	-2.854322026	0.000127836	0.000293629
DLEU7	0.071316407	0.339941294	2.252979704	4.22E-18	1.14E-15
KRT20	216.008481	52.63371022	-2.037028956	0.002035341	0.003678742
TUBB8	0.014832522	0.046794817	1.657584819	3.70E-05	9.49E-05
AUNIP	0.4547435	1.932286921	2.087184412	5.80E-16	2.39E-14
TMTC4	2.003265778	5.233648102	1.385463084	7.12E-16	2.80E-14
BCL2L12	4.465565156	9.483243258	1.086537771	3.14E-10	2.27E-09
NCALD	3.26743625	1.594346733	-1.035193673	0.002796546	0.004921648
CD300LF	0.659961365	1.851662936	1.48836803	5.79E-08	2.57E-07
CPXM1	1.428638878	8.020783936	2.489101963	8.97E-13	1.17E-11
RBM12B	1.250671191	2.641971106	1.078912143	3.95E-15	1.12E-13
SPINT4	0.017951574	0.07360297	2.035653613	0.000770909	0.001517021
CDKL4	0.026025851	0.090620451	1.799891332	2.28E-06	7.39E-06
PRKX	2.659125219	5.525714625	1.055209341	2.61E-09	1.53E-08
ORC1	0.942393184	3.718219896	1.980211084	2.00E-14	4.32E-13
NPL	1.620483947	3.414921858	1.075427837	2.28E-09	1.35E-08
TDRD6	0.085468848	0.338917424	1.987463233	3.13E-11	2.81E-10
CD300LG	0.203352761	0.078087784	-1.380815806	1.03E-10	8.25E-10
APOBEC3B	1.616640585	5.443115974	1.751433804	4.52E-08	2.05E-07
CHST13	0.467787037	3.400384772	2.861774218	1.65E-05	4.54E-05
CACNA2D3	0.76568714	0.280293363	-1.449817443	2.25E-08	1.09E-07
PLXNA1	4.091082903	10.85419711	1.407698335	2.61E-15	8.03E-14
IFNG	0.17227882	0.750981042	2.12403114	2.90E-07	1.12E-06
TNS4	8.940787602	32.62892714	1.867677721	7.87E-05	0.000188227
ATP6V0D2	0.171627251	0.627407406	1.870123919	4.73E-08	2.14E-07
BIK	8.825676394	19.18903591	1.120503475	9.56E-06	2.74E-05
RERGL	2.08232675	0.806041329	-1.369270749	7.37E-11	6.10E-10
ABHD11	8.372949031	24.82443743	1.567953276	6.51E-13	8.81E-12
SYNC	3.833739241	1.664711191	-1.203480305	0.00139133	0.002596258
MUC12	0.222144914	1.864477136	3.06919809	3.57E-06	1.11E-05
TICRR	0.57185338	2.391068046	2.063937988	5.86E-14	1.08E-12
INHBE	0.058223991	0.180721266	1.634080648	3.11E-08	1.46E-07
GALR1	0.066696974	0.016061504	-2.05401429	6.57E-06	1.94E-05
ZNF841	1.577639413	3.31007302	1.069095544	4.99E-10	3.46E-09
DCN	64.72230419	28.56567958	-1.179980118	2.99E-07	1.15E-06
SLC28A3	0.489279812	2.551673713	2.3827122	4.98E-08	2.24E-07
CFB	4.296297234	8.99777189	1.066473984	0.003113558	0.005431482
NCAM1	5.030763234	0.881318789	-2.513041426	1.96E-11	1.85E-10
TMC7	0.829182659	3.413249424	2.041383992	5.32E-14	9.91E-13
TBC1D3B	0.01619907	0.038787535	1.259682079	0.000470267	0.000966292
MARCKSL1	77.71848894	184.2117238	1.245035126	4.08E-10	2.88E-09
MCM3	13.55960659	35.0653563	1.370731065	3.69E-16	1.66E-14
ETV5	2.831102009	5.925407307	1.065550594	3.40E-06	1.07E-05
HIGD1C	0.046574335	0.112243527	1.26902517	0.00705369	0.011448571
SOX11	0.073487419	0.211393005	1.524358458	6.02E-07	2.17E-06
TMEM89	0.041152944	0.154973219	1.912951379	3.14E-07	1.20E-06
FAM122B	4.35871075	11.27455826	1.371097537	2.92E-16	1.38E-14
C10orf113	0.017913227	0.079915828	2.157455997	0.000605971	0.001217145
TRIM72	0.035189517	0.296250954	3.073602168	9.05E-06	2.61E-05
CFAP57	0.038716757	0.090940178	1.231959736	0.000184374	0.000410621
LHCGR	0.049052494	0.024429204	-1.005719612	0.009168468	0.014531053
TTPAL	1.945887753	3.958989297	1.024703675	1.67E-13	2.67E-12
NME1	6.248470438	17.5924677	1.493382883	6.28E-13	8.55E-12
PGGHG	2.000421406	8.624251347	2.108095277	2.07E-12	2.48E-11
SLC9A5	0.12797711	0.368229334	1.524718769	2.16E-13	3.35E-12
HIST1H2AJ	0.295757839	0.795791026	1.42797322	4.26E-05	0.000107553
MIEN1	19.61960047	78.95892718	2.008806725	0.005918672	0.009747609
MAGEA3	0.015619239	8.239071233	9.043013744	4.44E-07	1.65E-06
CTPS1	2.46731975	6.053925773	1.294926294	2.66E-16	1.29E-14
CDH10	0.15136429	0.069963687	-1.113346665	5.09E-05	0.00012645
HIP1	2.984477016	6.028328383	1.014279864	1.96E-09	1.18E-08
LYNX1	17.71471894	4.795668636	-1.885144694	3.36E-05	8.70E-05
CSTL1	0.031779729	0.193139908	2.603467565	7.46E-07	2.65E-06
TUBB4A	1.613613275	0.652099874	-1.307130013	0.001461016	0.002715779
NIPAL4	2.371307363	0.524892533	-2.175588693	2.41E-05	6.44E-05
STX16	5.510085563	11.12524916	1.01369102	3.71E-12	4.17E-11
RIC3	0.803424737	0.312089107	-1.364204881	4.17E-08	1.91E-07
IL20	0.023259153	0.065179392	1.486617316	0.005631968	0.009328551
TGFBR3	12.30050884	4.61549963	-1.414159264	5.05E-05	0.000125496
CGB5	0.006780246	1.669346875	7.943730511	5.54E-07	2.02E-06
MTTP	34.98849876	1.914497486	-4.191843094	0.000775884	0.001524971
TMEM25	5.25545	2.146173281	-1.292047737	7.81E-10	5.15E-09
CCSAP	1.170892072	2.753239129	1.233521819	4.65E-15	1.27E-13
PARP15	0.582104078	1.282708985	1.139844866	0.000121485	0.000280416
ID4	13.35237603	5.758995271	-1.213207447	1.85E-11	1.76E-10
UPK3A	0.22474987	3.598811582	4.001128383	0.000697511	0.001384059
CDC25C	0.767301575	2.645272386	1.785550665	4.34E-13	6.13E-12
PTPRG	2.139773881	4.329898186	1.016874753	8.28E-09	4.39E-08
BIRC5	2.850854291	9.735019765	1.771789604	5.29E-13	7.33E-12
TRIM71	0.005742	0.228647061	5.315425188	4.15E-05	0.000105135
C14orf132	5.707240163	2.379069059	-1.262396123	5.51E-07	2.01E-06
ITIH5	6.052607088	2.16123576	-1.485700241	8.14E-06	2.36E-05
RAI2	16.09733047	7.457434613	-1.110070128	6.80E-07	2.43E-06
NOLC1	15.20870441	35.3695884	1.217612172	8.31E-16	3.20E-14
ANKRD65	4.101395719	2.031211903	-1.013774193	6.73E-10	4.51E-09
CD274	0.792872956	2.574691776	1.69923811	0.000263795	0.000568707
CCDC77	0.980563259	2.015331131	1.03933429	7.62E-14	1.35E-12
NUP107	1.822717553	5.286613567	1.536252855	2.49E-18	9.68E-16
SULT2A1	6.931305396	1.957277464	-1.824278798	0.000530729	0.001080755
HS3ST6	2.824281067	0.844579062	-1.741579283	2.68E-07	1.04E-06
AIF1L	9.244766078	2.385664778	-1.954245479	0.001110998	0.002118636
DPY19L1	3.264638781	10.14076213	1.635170805	5.62E-17	4.86E-15
SLITRK3	0.697242013	0.10138164	-2.781863098	8.68E-12	8.93E-11
C1QTNF9B	0.044314722	0.090279067	1.026605436	0.001648757	0.003037424
DDX11	1.280454344	3.762142004	1.554898492	5.33E-15	1.42E-13
COLEC10	0.045663223	0.103510607	1.180674021	0.000408256	0.000849074
GHR	2.526127606	0.723004891	-1.804850206	5.32E-11	4.55E-10
CENPI	0.378351715	1.701246402	2.16879222	1.66E-17	2.34E-15
CLCA1	51.95694543	6.567555813	-2.983888156	0.002672829	0.004721156
MAS1L	0.082617098	0.03837756	-1.106177416	3.44E-06	1.08E-05
RNASEH2A	5.305511	11.74566526	1.146564812	3.51E-10	2.51E-09
NAP1L2	1.743170381	0.472193917	-1.884262226	4.59E-11	3.99E-10
GBX2	0.012985156	0.160719103	3.629606205	2.96E-06	9.36E-06
SLC22A8	0.002743807	0.017764526	2.694748091	0.005506768	0.009132589
HOXD10	0.042756914	0.678997174	3.98917595	0.001696864	0.003117744
ATP6V1G2	0.908566354	0.286999165	-1.66254534	0.000156623	0.00035377
RNF207	0.828631509	2.652334534	1.678460165	3.84E-12	4.30E-11
FAM72C	0.041797414	0.324625462	2.957290589	1.20E-14	2.75E-13
CDK12	3.7061279	8.849670513	1.255711072	8.10E-16	3.13E-14
SGCG	0.667748451	0.153315298	-2.122803064	1.07E-08	5.57E-08
NT5C1A	0.38756107	0.067944071	-2.512004087	8.33E-12	8.60E-11
C17orf105	0.013057348	0.031230015	1.258071357	0.00020459	0.000450909
TRMT6	2.4317515	6.514760043	1.421716233	1.18E-17	2.02E-15
SPTA1	0.006820208	0.026841093	1.976555751	5.96E-05	0.00014589
PCDHGA1	0.113672065	0.276012568	1.279856207	1.72E-05	4.72E-05
PTF1A	0.555421297	0.167514612	-1.729295556	2.87E-05	7.54E-05
GAD1	0.028585235	0.718642251	4.651931723	4.31E-15	1.20E-13
PLEKHD1	0.021927161	0.117721396	2.424585644	1.13E-07	4.75E-07
RFC3	2.601375322	11.33573136	2.123531005	3.03E-18	1.02E-15
FOXI2	0.334814441	0.059043005	-2.503523709	7.81E-10	5.15E-09
APOA4	672.1479173	11.10486003	-5.919515643	0.012357263	0.019020188
SCGB2A1	16.31058701	2.847015615	-2.518286394	0.000134492	0.000307538
GUCY1A2	0.214171105	0.519874843	1.279400496	2.84E-08	1.34E-07
KNSTRN	1.983520447	5.586838239	1.49396878	1.33E-14	3.01E-13
CAB39L	10.35656266	3.068591645	-1.754896676	5.86E-09	3.19E-08
DLEU1	0.3813842	0.772535625	1.018356387	1.42E-11	1.38E-10
SEH1L	2.21448025	4.958486404	1.162931669	8.26E-17	6.14E-15
PSD	14.09664027	2.18011981	-2.692872032	0.000109632	0.000254644
TSC22D3	47.40397853	18.34526688	-1.369600255	4.76E-09	2.63E-08
AP000295.1	0.021817375	0.051150899	1.22928204	0.002862395	0.005029745
FRAS1	0.631173239	1.788292791	1.50247502	0.000983072	0.001897433
BID	3.679881406	8.856732757	1.267115315	2.13E-13	3.31E-12
RANBP1	11.63620406	23.92479598	1.03988612	3.61E-13	5.26E-12
AP3M2	1.302068669	3.007782118	1.207894527	4.37E-15	1.21E-13
LCE1E	0.005769377	0.11276803	4.288798797	0.00041506	0.000862211
EYA4	0.109572598	0.262204922	1.258807712	0.030490299	0.043055648
COLCA2	2.901535591	6.227557011	1.101849699	0.002767946	0.004877792
SPEF1	0.091382124	0.221160683	1.275111048	0.001098694	0.002098321
LRRC10B	3.389600404	0.89296027	-1.924447313	0.01152926	0.017871982
CCDC69	31.35650094	9.114117627	-1.782589683	1.72E-11	1.65E-10
MYADML2	0.072877696	0.320113627	2.135034838	3.82E-05	9.77E-05
MCM4	5.360292688	18.4805955	1.785627562	2.92E-15	8.77E-14
CHAF1B	0.952992381	2.82627937	1.568367494	2.36E-15	7.30E-14
CENPF	1.322660883	8.478027311	2.680285397	6.01E-17	5.00E-15
MTMR11	6.174157063	13.19422109	1.095592096	5.51E-07	2.01E-06
CAVIN2	16.78028388	7.112624028	-1.238313312	3.37E-08	1.57E-07
TNS1	69.85844372	25.54395289	-1.451452706	0.000409472	0.000851047
AFF3	1.358365294	0.506536563	-1.423133187	2.05E-10	1.53E-09
LYAR	4.784442	12.14126113	1.343495704	1.02E-15	3.69E-14
ENDOU	9.790098703	0.432025843	-4.502133887	3.89E-06	1.20E-05
IFNL1	0.059475557	0.222915081	1.906125434	0.000343812	0.000725192
WDR97	0.068499775	0.211364166	1.625559643	2.58E-07	1.00E-06
TAS2R38	0.013737982	0.200524547	3.86753686	3.20E-11	2.86E-10
LIN28A	0.011969433	0.069805012	2.543975834	1.67E-05	4.60E-05
FJX1	1.273840434	3.163259565	1.312227371	5.97E-10	4.06E-09
MKI67	4.195494825	19.99805309	2.252946673	2.37E-16	1.20E-14
EFNA3	2.699728241	6.485543687	1.264413331	6.02E-09	3.27E-08
ULBP1	0.03193814	0.416006498	3.703253868	1.58E-12	1.94E-11
ZNF670	0.965557431	2.060358856	1.093461658	6.00E-14	1.10E-12
ZNF878	0.097045546	0.24657343	1.345283436	6.19E-06	1.85E-05
MT1M	16.94244741	3.397756244	-2.317988031	1.10E-13	1.87E-12
SPDYE2	0.265960108	0.626804353	1.236805327	9.84E-07	3.42E-06
VIPR2	1.385237789	0.480307156	-1.528104443	1.76E-07	7.09E-07
TONSL	1.856525588	6.778514471	1.868363939	1.16E-15	4.09E-14
CPT1B	0.202032984	0.543738508	1.428322158	8.12E-10	5.32E-09
ZNF572	0.276571673	0.700679396	1.341101071	7.59E-08	3.30E-07
DAW1	0.022966439	0.092661766	2.012446974	5.84E-05	0.000143235
AMY2A	0.006412077	0.017677937	1.463086134	0.001214928	0.002297544
C17orf99	0.040457132	0.088865542	1.135230057	0.001159269	0.002203026
CENPK	0.704318311	2.475230053	1.813263124	5.82E-15	1.52E-13
RETREG1	3.123807147	8.016956952	1.359749338	2.68E-05	7.09E-05
ZNF730	0.039623356	0.11284334	1.509898295	0.026080696	0.037409288
AJUBA	1.906102813	5.076396083	1.413178701	4.84E-11	4.18E-10
IGFBP6	59.51675397	13.94191535	-2.093867071	3.76E-11	3.31E-10
MAP3K21	1.629533799	4.032388609	1.307175405	3.44E-10	2.46E-09
SH2D4B	0.009701326	0.043299529	2.158097446	6.07E-08	2.69E-07
LHX4	0.113984366	0.333868772	1.550445207	1.41E-12	1.75E-11
UGT1A10	6.932822232	2.870438891	-1.272171426	0.003011213	0.005266228
SUZ12	4.651417719	9.531788922	1.035076498	2.10E-16	1.12E-14
MLN	6.198040938	1.049722778	-2.561803908	0.0228225	0.033200539
IL4I1	1.576618475	4.846394262	1.620078189	4.81E-09	2.65E-08
HGFAC	0.033384122	0.075232973	1.172203012	0.027997141	0.039892729
BEX4	22.36893994	8.794745459	-1.34678316	4.90E-08	2.21E-07
FASN	22.27897763	44.66416164	1.003434653	9.27E-08	3.96E-07
KREMEN2	0.198037663	0.930388962	2.232059153	9.05E-10	5.87E-09
DHX37	2.527563197	5.618507487	1.152439776	1.40E-15	4.81E-14
VAX1	0.00179515	0.028795696	4.003676988	5.61E-05	0.000138278
NUP155	2.740262094	7.171015842	1.387863618	3.59E-16	1.62E-14
PIWIL3	0.011914792	0.061580618	2.369722542	3.41E-06	1.07E-05
BMS1	3.579021344	7.317828008	1.031850361	9.95E-17	6.88E-15
CTCFL	0.011235317	0.38036183	5.08125978	0.012207717	0.018811853
CHRM4	0.979705892	0.422033697	-1.214990523	2.39E-05	6.41E-05
SMC1B	0.060262453	0.342894367	2.508432898	4.33E-06	1.32E-05
LARGE2	3.392523372	10.73799294	1.662293702	1.10E-05	3.13E-05
OCLM	0.2212617	0.712974034	1.688095791	1.27E-11	1.25E-10
GRIN3A	0.079872028	0.162070552	1.020859729	3.96E-05	0.000100737
PLK2	4.416313688	9.190368589	1.057280074	3.38E-05	8.75E-05
RGS8	0.009426892	0.024183966	1.359196799	0.025529156	0.036701623
TMEM35A	5.598265931	0.805345749	-2.797299825	5.85E-10	3.99E-09
B4GALNT2	0.746358712	0.236562277	-1.657649141	0.000474804	0.000974858
SPDYE1	0.26716184	0.554534327	1.053562814	6.69E-07	2.39E-06
FKBP9	10.97735406	22.60272422	1.041966311	1.19E-14	2.74E-13
AHNAK	91.31923688	41.66318689	-1.132145606	2.39E-07	9.35E-07
OSMR	4.907242278	13.38280203	1.447395806	5.14E-10	3.55E-09
FAM181B	0.338924573	0.138662821	-1.289383222	2.17E-09	1.29E-08
ITPKB	18.08029903	8.099556051	-1.1585038	0.004146025	0.007064454
HECW1	0.04936204	0.114081983	1.208597041	0.000150803	0.000341448
MCF2L	0.982662391	2.240580039	1.189104518	8.75E-09	4.60E-08
C2CD4D	0.671537132	1.998005197	1.573021256	1.76E-09	1.07E-08
AURKC	0.265965316	0.543233169	1.030333453	0.00050335	0.001029482
GUCY2F	0.003522316	0.010851436	1.623289585	0.029018664	0.041208005
WSCD2	2.797943309	0.637435552	-2.134015341	1.11E-08	5.75E-08
FAM111A	2.626161344	6.246550231	1.250104102	6.19E-15	1.61E-13
KCNQ5	0.346853742	0.136458446	-1.345865759	5.29E-07	1.93E-06
RCOR2	0.671119216	2.998986012	2.159833823	7.50E-10	4.99E-09
RGSL1	0.004954677	0.017580603	1.827121524	0.001641001	0.00302524
TSNAX-DISC1	0.003323982	0.007308006	1.136565021	0.009864071	0.015532909
CACNG8	0.03539757	0.221986951	2.648752625	3.08E-09	1.77E-08
UTP15	1.245922466	2.555017076	1.036118642	7.43E-17	5.68E-15
TTC36	2.883247269	0.536446535	-2.426188272	1.88E-08	9.24E-08
RNLS	1.063096778	0.524372026	-1.019610308	2.42E-08	1.16E-07
MYOCD	7.339913322	2.238985766	-1.712917669	8.80E-08	3.78E-07
KLK1	3.684102299	9.382602233	1.348674982	0.020563135	0.030162047
FXYD5	28.5006735	61.18695406	1.10222807	1.09E-07	4.60E-07
TRIM17	0.235119392	0.643566465	1.452695619	7.68E-07	2.72E-06
PID1	8.283667709	3.826045896	-1.114415503	6.48E-06	1.92E-05
CIT	0.933335916	2.697682639	1.531252318	1.12E-15	3.96E-14
NRG4	0.944322074	0.391756539	-1.269321639	0.000108229	0.000251827
C8orf74	0.013448097	0.060724779	2.174883259	7.19E-05	0.000173116
LY75	1.483925331	3.289024558	1.148241281	5.09E-09	2.80E-08
ARHGEF4	3.342223225	1.21158116	-1.463917043	0.005560056	0.009217118
STMN2	3.978369408	1.066705303	-1.899015582	0.000187813	0.000417752
NR5A2	1.191928792	2.470845092	1.051706516	1.44E-05	4.01E-05
E2F1	2.534972044	10.86095725	2.099109521	2.77E-16	1.33E-14
NFASC	3.771483391	1.502431689	-1.327832675	0.000664973	0.001324285
NME8	0.05729944	0.134266531	1.228506781	0.000338159	0.0007145
TPSG1	3.437114745	1.045683818	-1.716751324	3.78E-07	1.42E-06
LRP1B	0.094190794	0.03366683	-1.484258163	0.000106792	0.000248847
TYMP	14.54541338	37.96955449	1.384278774	1.32E-07	5.46E-07
MMP14	25.98451897	67.19564173	1.370715312	2.07E-12	2.48E-11
CCL4L2	2.249502588	5.051315084	1.167053008	1.21E-05	3.41E-05
RAPSN	0.079171945	0.174930697	1.14372228	0.008619623	0.013728219
HBM	0.064222908	0.026798781	-1.260920637	0.000101506	0.000237366
GOLGA8B	0.798824786	1.752977081	1.133856132	6.90E-05	0.00016703
MUCL1	0.015548748	1.258601205	6.33887899	3.09E-06	9.75E-06
MMP11	0.868692802	20.65122556	4.571237508	2.56E-18	9.71E-16
GINS2	1.912953328	5.236564456	1.45281894	2.20E-09	1.30E-08
NUFIP1	1.58587275	3.348732488	1.078338117	2.92E-15	8.77E-14
ZNF587	2.280766669	5.218142236	1.194017409	3.58E-14	7.09E-13
ELFN2	0.042342058	0.562016095	3.730448135	2.28E-07	8.96E-07
RNF17	0.005825825	0.074462518	3.675980059	0.001351075	0.002528556
AGTR1	2.352965606	0.713296607	-1.721906216	2.25E-07	8.86E-07
CBX8	0.869889825	2.036078151	1.226888343	3.73E-10	2.65E-09
DEFB4A	4.598506724	2.047731535	-1.167138865	0.000305018	0.000649393
PTPRU	2.276195394	8.332997121	1.872211074	8.43E-08	3.63E-07
CBX4	9.025003656	19.36361259	1.101348714	7.45E-11	6.16E-10
RNASE3	0.040854178	0.261557213	2.678571045	0.001198863	0.002269863
C2orf78	0.003382549	0.01918595	2.50386751	0.00028223	0.000604843
SAG	0.008381761	0.022250804	1.40853221	8.43E-05	0.000200564
XPO1	7.719936031	17.23702291	1.158849823	4.36E-17	4.28E-15
ZNF267	1.360984366	3.336166612	1.293540847	4.59E-16	2.02E-14
GARS	18.898815	37.82153981	1.000912323	1.33E-14	3.01E-13
ZNF860	0.489852261	1.20502367	1.298642882	2.25E-08	1.09E-07
PDE1C	0.846005659	0.380132309	-1.154165665	1.35E-08	6.84E-08
FAM227A	0.071372064	0.259015986	1.859609738	3.07E-12	3.50E-11
CDC45	1.30642153	5.260445941	2.009564634	7.10E-15	1.79E-13
SLC6A7	0.051180769	0.27313215	2.415925404	8.63E-08	3.72E-07
HIST1H3B	0.279090207	0.856123335	1.617087149	1.26E-06	4.28E-06
GGCT	9.0102705	22.93326416	1.347799389	1.53E-15	5.16E-14
TSSK3	0.172724457	0.356048732	1.043602343	1.86E-06	6.13E-06
MYB	1.283952277	5.732658608	2.158612786	1.81E-10	1.38E-09
DYNC1I1	2.114824928	0.767988459	-1.461381701	0.032345212	0.045414072
CCDC187	0.069763151	0.293473531	2.072693277	0.000631203	0.001261612
TOMM34	11.03387003	30.70617038	1.476589701	4.65E-16	2.02E-14
INMT-MINDY4	0.095409933	0.027929147	-1.772367969	0.0004724	0.000970174
KAAG1	0.007097363	0.097799903	3.784477966	2.27E-08	1.10E-07
SLC17A1	0.023564498	0.065158674	1.467342286	0.005201891	0.008683103
SPEG	5.931863244	1.565686887	-1.921689613	0.000159612	0.000359805
PRSS56	0.005320189	0.572961743	6.750817622	0.00010265	0.00023997
FBXL22	4.629424566	1.417453033	-1.707531946	0.000161634	0.000363848
MCTP2	1.002926078	2.10412336	1.069004015	3.65E-08	1.69E-07
CARTPT	10.85404697	1.64472599	-2.7223139	0.000128862	0.000295727
AKR1C3	46.55832128	20.90468452	-1.15521277	0.013521528	0.020632524
LYN	8.201130988	16.59083909	1.016492068	7.59E-08	3.30E-07
GNAZ	5.107740963	2.431442582	-1.070872838	3.96E-05	0.000100737
DCST2	0.153025871	0.337586467	1.141481487	4.88E-06	1.48E-05
TNNC1	0.459114444	3.134445007	2.771284293	1.63E-07	6.62E-07
CD3EAP	0.592159278	1.785006207	1.591871904	1.41E-17	2.20E-15
TAC1	2.201498827	0.595404873	-1.88654314	0.000127275	0.000292549
CARMIL1	4.470808456	9.270029414	1.052038179	5.04E-10	3.49E-09
KCNG3	0.025964532	0.163144529	2.651536458	2.72E-06	8.67E-06
TDRKH	1.121246369	2.533521588	1.176040809	6.40E-10	4.32E-09
KRT9	0.020266716	0.11903197	2.5541649	0.000260555	0.000562408
FLG	4.749898647	0.098497948	-5.591659254	0.00308111	0.005379598
MSLN	4.545161001	50.26929381	3.467274118	1.89E-08	9.32E-08
CCDC18	0.466982741	1.222566845	1.388472213	1.38E-14	3.12E-13
CADM3	5.688705428	0.861625336	-2.7229678	4.64E-15	1.27E-13
TMEM63A	6.227242969	16.18348926	1.37785722	3.03E-13	4.51E-12
SMC2	2.734112438	7.838338834	1.519475365	2.40E-16	1.20E-14
HOOK1	3.155131794	6.774336192	1.102379316	4.10E-08	1.88E-07
PILRB	0.399149837	1.362138025	1.770870571	1.36E-11	1.32E-10
RCC2	15.39989472	47.51023341	1.625317807	9.61E-18	1.84E-15
MUC16	0.068975966	0.495021592	2.843325795	8.74E-05	0.000207419
MAGEA12	0.004998387	3.965695219	9.6318956	8.40E-09	4.44E-08
PRSS22	6.759513429	14.55670054	1.106692082	3.33E-07	1.27E-06
ARL6IP1	32.24162375	72.31713074	1.165413036	5.18E-12	5.64E-11
MET	4.735523428	26.60625167	2.490169472	1.74E-15	5.73E-14
SMOC2	75.32412897	20.18218916	-1.900029413	0.000582299	0.001173005
ZNF765	0.534810972	1.239283957	1.212405821	2.53E-16	1.24E-14
VMO1	1.434808328	5.142213924	1.841531605	3.64E-06	1.13E-05
LRRTM1	0.447209208	0.10511495	-2.088982025	1.05E-09	6.68E-09
SCN10A	0.004267938	0.012712306	1.57461471	0.004997068	0.00836844
SPC24	1.283720494	3.448551275	1.425659301	2.78E-12	3.22E-11
MYBBP1A	5.556608794	11.75360982	1.080827334	7.55E-13	9.98E-12
ANKS1B	0.408289852	0.12531402	-1.704045877	6.67E-06	1.97E-05
WDR43	5.979654031	14.36264296	1.264187332	4.84E-19	8.08E-16
GKN2	969.0442542	47.45261361	-4.352003096	1.31E-06	4.44E-06
BATF2	2.780406559	9.23851525	1.732365157	5.97E-07	2.16E-06
CEP72	0.838571116	3.129150807	1.899766147	6.59E-16	2.64E-14
FAM156B	0.01224929	0.027006469	1.140606923	1.01E-06	3.49E-06
RAD54L	0.694636263	3.028618077	2.124330026	9.94E-16	3.66E-14
PMFBP1	0.095775141	0.417199893	2.12301564	6.73E-10	4.51E-09
LAMA3	4.644250766	11.4553638	1.302505499	0.000416828	0.000865543
MAL	353.9136469	14.81223108	-4.578536526	2.52E-17	3.18E-15
LINC00675	24.39669262	6.785691807	-1.846117767	0.00134659	0.002521052
OTX1	0.29085138	1.799561549	2.629291392	4.65E-16	2.02E-14
PUS1	1.662257803	4.261181171	1.358109241	8.95E-17	6.56E-15
DLG2	0.539762534	0.179511317	-1.588250045	5.85E-05	0.000143235
C1QTNF6	0.586878431	2.868458294	2.289141949	3.88E-18	1.11E-15
UCN2	0.077168181	0.442931143	2.521004433	2.04E-10	1.53E-09
KCNRG	0.183832373	0.407372872	1.147959059	2.85E-07	1.10E-06
NECAB1	2.149939851	0.484305097	-2.150308207	3.14E-05	8.17E-05
CLDN9	0.137284668	1.251363395	3.188258391	1.17E-07	4.89E-07
WDR93	0.051919621	0.174560571	1.749375964	1.14E-07	4.79E-07
KCNG4	0.003961932	0.015498033	1.967809089	0.00028196	0.00060451
CD86	1.780531775	3.682896671	1.048532739	7.79E-06	2.27E-05
ZNF600	1.229833316	3.035848544	1.303637023	6.28E-13	8.55E-12
ZNF850	0.388377378	0.82900971	1.093929832	0.000546238	0.001107799
OR1J4	0.006264422	0.065134484	3.378168208	2.44E-07	9.53E-07
NRCAM	0.388950718	2.104830053	2.436044478	5.62E-05	0.000138321
TREML2	0.302951193	0.78684678	1.376997345	0.017153399	0.025578165
GCNT4	7.029066259	1.474570334	-2.253038417	4.43E-12	4.90E-11
CBX7	10.27398844	3.716160457	-1.467111654	9.17E-09	4.81E-08
KIF4A	1.199687991	5.925622316	2.30430743	2.22E-16	1.15E-14
WDR72	0.256570594	3.457610359	3.752347564	2.06E-10	1.54E-09
C6orf15	0.013933049	2.790549342	7.645894306	1.49E-05	4.14E-05
PLP1	4.17792195	0.410951261	-3.345746335	1.02E-14	2.41E-13
LPO	0.026077936	0.071155591	1.448147445	0.000301438	0.000642646
PVRIG	0.10535954	0.239783838	1.186413468	1.85E-05	5.05E-05
MYH6	0.004603145	0.021381086	2.215643212	0.003731548	0.006422224
CDCA3	1.926557284	4.19985528	1.124314532	6.32E-08	2.79E-07
PDILT	1.608855491	0.195889343	-3.037923929	0.000149853	0.000339587
HSPA6	1.024209409	3.690911243	1.849466327	0.000135398	0.000309432
SLC5A6	3.455514941	10.8566857	1.651611126	4.78E-16	2.06E-14
COL21A1	1.348773699	0.371387492	-1.860651176	0.00712297	0.011551587
AC243967.1	0.148983861	0.549877606	1.883954474	0.00117623	0.002230993
TRPM2	0.760808348	2.818510694	1.889328059	1.38E-13	2.26E-12
CPE	27.40406253	12.7157496	-1.10777327	1.63E-09	9.95E-09
GRID2	0.16620031	0.0478027	-1.797759049	6.17E-05	0.000150657
SLC28A2	13.07677654	3.952339753	-1.726228082	0.010491474	0.016416867
IVNS1ABP	8.597249219	20.09009562	1.224537397	3.25E-14	6.46E-13
ADAM8	2.747265419	8.118459479	1.563209695	7.13E-09	3.83E-08
MORN5	5.853651215	0.902171412	-2.69786331	9.19E-05	0.000216926
KIAA1524	0.742570838	3.181010963	2.09888478	2.99E-18	1.02E-15
ANKRD53	0.944360618	0.370408869	-1.350219236	3.45E-09	1.96E-08
MAP4K4	5.977578875	12.7074555	1.088042012	1.45E-14	3.26E-13
CRISPLD1	0.854623499	2.138588321	1.323297899	0.000130325	0.000298695
CHRNA1	0.047809587	0.455790565	3.252999217	3.11E-15	9.20E-14
UBE2QL1	1.514598534	0.441864709	-1.777258824	7.37E-11	6.10E-10
TRAF2	3.210039344	7.385602254	1.20212459	5.95E-16	2.44E-14
SCML1	1.72006555	5.432290995	1.659097218	3.87E-13	5.59E-12
TLCD1	4.470856569	11.52913961	1.366661684	3.82E-08	1.76E-07
TTLL4	2.416697463	5.799520973	1.262896863	9.01E-14	1.57E-12
VSX2	0.006069648	0.017525558	1.52977571	0.026305331	0.037694829
CHIA	5.773120351	1.964728231	-1.555021534	0.000310079	0.000659462
KIF20B	1.604719963	5.273943676	1.716560607	1.20E-16	7.80E-15
NEXN	28.7051845	9.486912594	-1.597300768	0.005947104	0.009789364
PDE7A	1.996294988	4.278701123	1.099847987	5.53E-12	5.97E-11
DDIAS	0.452846774	2.152084406	2.248639778	1.05E-15	3.78E-14
FBXO5	1.471800419	3.666282055	1.31673573	7.62E-14	1.35E-12
LRRC6	0.491592203	1.151181632	1.227581539	0.005480134	0.009091262
COL22A1	0.125343701	1.111511962	3.148562074	3.69E-10	2.63E-09
VRTN	0.075301136	0.381697815	2.341687389	0.000997548	0.001924673
FSD1L	0.431481208	0.915714501	1.085600141	2.72E-06	8.68E-06
UPF3B	4.422850125	9.177204955	1.053078473	2.32E-10	1.71E-09
FCGR2A	3.131170222	9.395589329	1.585281715	7.65E-10	5.06E-09
PRB4	0.014628692	0.136742226	3.224586113	0.000673578	0.001339964
KRTAP5-9	0.048801083	0.127341246	1.383714719	0.000617698	0.001237574
RFC4	2.35792925	6.689220992	1.504317778	7.24E-17	5.64E-15
CHSY3	0.306749979	0.970367577	1.661468103	1.21E-12	1.52E-11
RRAD	11.50955493	4.776259268	-1.268878989	0.002683743	0.004738856
CA6	0.015206605	0.521856111	5.10088208	0.002187009	0.003933796
CCNJ	1.177250341	2.93732349	1.31908102	2.58E-17	3.19E-15
AHSA2	1.638148731	3.379164293	1.044600147	2.09E-08	1.02E-07
KLHL17	1.106559125	2.45127175	1.147449893	2.44E-10	1.80E-09
UROC1	0.008156686	0.039685782	2.282567197	0.001621083	0.002992335
CDC20	8.897624744	28.49587986	1.679261179	5.98E-12	6.40E-11
CYP2C18	20.87886468	6.395439468	-1.706927861	6.17E-05	0.00015053
DDX47	0.294094216	0.65711094	1.159858551	6.31E-12	6.72E-11
CFL2	16.90434192	5.553549962	-1.605911677	0.000314609	0.000668025
RNFT2	0.288778078	1.60808068	2.477306658	1.55E-17	2.30E-15
STUM	1.279032491	0.616369613	-1.05318527	8.95E-08	3.84E-07
DNA2	0.517618816	2.508672303	2.276962064	3.16E-17	3.52E-15
P2RY6	0.767057664	2.437363551	1.667914514	1.99E-10	1.50E-09
WFDC3	0.191157081	0.400821538	1.068201392	0.000363448	0.000762867
CCDC34	2.175384759	6.212832634	1.513980598	9.94E-13	1.28E-11
SLC25A13	5.571015594	11.2393555	1.01254705	2.24E-09	1.33E-08
LINGO1	0.572887439	2.174206326	1.924165244	3.35E-09	1.91E-08
SFRP1	21.76065942	4.362891538	-2.318365762	1.48E-12	1.82E-11
IFI6	110.8740785	370.8758681	1.742014285	4.98E-08	2.24E-07
FAM169A	0.292424476	0.698051727	1.255269879	0.001445258	0.002688687
SH3TC2	0.123851538	0.282366787	1.188958621	1.63E-07	6.62E-07
CNN1	450.5583666	99.33360958	-2.181360167	2.42E-08	1.16E-07
SAMD9L	4.0795505	8.662608809	1.086391369	0.000469109	0.000964036
PANO1	0.170462313	0.397111225	1.220090328	2.73E-10	2.00E-09
SHOX	0.020894652	0.043091195	1.044259389	0.002660067	0.004700703
CLMP	11.48949673	5.149817034	-1.157722525	0.000595953	0.001197931
PTCHD1	1.645796387	0.251049088	-2.71274447	5.60E-07	2.04E-06
ANK1	0.321236469	1.167477023	1.861686563	0.002943634	0.005155978
NUDT10	0.714000028	0.250336828	-1.512053586	9.84E-07	3.42E-06
PALM2	0.032789876	0.116402593	1.82780084	9.97E-11	8.03E-10
GPR84	0.189609033	0.867574149	2.193959367	5.14E-10	3.55E-09
SH3GL3	0.297003684	0.074426797	-1.996586782	0.002101649	0.003791837
INA	1.228912389	0.424926677	-1.532096245	3.79E-09	2.15E-08
XIRP1	0.027134056	0.241258538	3.152403359	7.07E-11	5.89E-10
C8orf76	1.483577863	3.31699683	1.160796988	1.70E-14	3.75E-13
PSAT1	6.996778031	20.7045264	1.565183574	1.22E-07	5.10E-07
DDX31	1.3426589	3.177332623	1.242723291	3.47E-17	3.76E-15
LRRN4CL	4.448541891	1.644165727	-1.435976812	3.56E-08	1.65E-07
SNCG	8.9132545	4.171926428	-1.095238584	1.19E-09	7.49E-09
CHRNG	0.080626599	0.167312844	1.053220421	0.00012543	0.000288769
ECT2	3.000744747	20.39741352	2.764993715	1.14E-18	8.24E-16
CALCR	0.021767682	0.099005908	2.185326826	2.48E-05	6.61E-05
DRD5	0.013990589	0.037093098	1.406694092	0.006992484	0.011351547
GNRH2	0.094031301	0.222904253	1.245211164	0.000494133	0.001012454
CRYL1	35.26004334	15.85261584	-1.153313329	0.000955968	0.001849607
TYRP1	0.377519127	1.16875884	1.630355631	0.006762779	0.011007859
PCDH10	0.626391223	0.213785609	-1.550899253	0.000439611	0.000909355
CACNG3	0.003447253	0.054504275	3.982850516	0.005228461	0.008722877
ADGRG1	9.247139313	24.37314328	1.398213291	1.65E-10	1.27E-09
FAM186B	0.096228758	0.211587366	1.136713466	1.95E-08	9.52E-08
MYLK	59.93502678	17.7831229	-1.75289068	0.000131996	0.000302177
CHRND	0.009592194	0.051597493	2.427368199	0.004943043	0.00828843
CCDC194	0.045584412	0.176592867	1.953814593	5.34E-07	1.95E-06
LAMP3	1.687080652	5.855237471	1.795198739	5.30E-10	3.65E-09
CADM2	0.712397645	0.11815097	-2.592051277	2.78E-11	2.53E-10
NXPE4	0.300603352	0.105485407	-1.510817671	6.40E-06	1.90E-05
PABPC3	0.9534179	1.925498777	1.01405159	1.70E-08	8.44E-08
ELOVL2	0.151538803	0.583153481	1.944188381	0.000123838	0.000285557
PRDM9	0.005232943	0.027236471	2.379845228	0.000523646	0.001068521
ATP11A	2.724663406	13.33121449	2.290658296	6.79E-19	8.08E-16
CSRNP1	42.46559744	13.64231908	-1.638205636	1.29E-07	5.33E-07
MAGI2	1.074589491	0.479632949	-1.163782959	0.000784774	0.001540302
AR	0.954439847	0.35473062	-1.427930406	1.13E-05	3.20E-05
TTC22	14.13104105	7.00453187	-1.012507214	0.031966683	0.044925081
FHL1	110.1396273	20.41866095	-2.431373469	5.78E-12	6.22E-11
ITGA11	1.172706674	4.583640177	1.966651593	1.22E-09	7.62E-09
VIT	1.698837194	0.290320091	-2.54883128	2.90E-12	3.34E-11
KCNA7	0.012803282	0.043098876	1.751136513	3.21E-06	1.01E-05
S100A7A	0.022638495	0.276845308	3.612230101	0.004389684	0.007444537
MAK16	2.313119388	4.851524342	1.068598381	5.40E-15	1.43E-13
NR6A1	0.374383713	1.074039024	1.520456836	1.33E-09	8.27E-09
ESM1	0.095526762	3.200251067	5.06613632	3.09E-20	2.72E-16
BICD1	0.626274675	1.539088844	1.297209067	4.34E-13	6.13E-12
ANKRD37	2.899719388	1.43610787	-1.013749176	0.00019623	0.000434651
METTL27	1.016773006	4.069478195	2.000846183	7.27E-08	3.17E-07
ABCG4	0.173284592	0.075246697	-1.203443228	0.009581241	0.015124977
C20orf202	0.21835344	0.566431407	1.375236002	3.34E-05	8.64E-05
ALG10	0.509601331	1.159268977	1.185774392	1.26E-13	2.09E-12
IFT80	0.847007188	1.778804428	1.070461784	2.24E-12	2.66E-11
PIM1	38.26913344	17.11083551	-1.161271026	1.42E-07	5.85E-07
HNF1A	1.793505375	4.536908809	1.338927594	8.05E-09	4.28E-08
AC136428.1	22.07335769	2.743843058	-3.008036232	0.020069534	0.029522428
XKR4	0.307871296	0.063840812	-2.269776467	2.72E-09	1.58E-08
BCAT1	0.785359362	3.000142294	1.933606075	1.61E-07	6.52E-07
USH2A	0.011091352	0.027001919	1.283626659	0.00043705	0.000904584
POP1	0.780715909	2.333097543	1.579377051	7.43E-17	5.68E-15
AC003002.3	0.045003083	0.10964829	1.284787564	0.001634908	0.003015054
SCN2B	0.340901067	0.135881679	-1.327002164	1.44E-07	5.89E-07
CASP8	3.361592688	6.835744109	1.023953463	1.29E-12	1.62E-11
CSF2	0.04452071	1.150629812	4.691803354	3.54E-13	5.18E-12
PCDHGA10	0.631114213	1.414451733	1.164269929	0.027381165	0.039102605
CASQ1	0.768825258	0.290338639	-1.40491915	0.023134447	0.0336113
ATAT1	1.924256616	4.466158093	1.214733113	8.63E-16	3.28E-14
FRMD1	1.014159616	0.258878352	-1.9699385	0.00273863	0.004828805
AGAP6	1.286074566	2.741829545	1.092164592	4.33E-09	2.42E-08
ANKIB1	5.322296375	12.45539357	1.226649854	1.83E-13	2.89E-12
RP1L1	0.040609901	0.084270864	1.05320242	5.17E-05	0.000128214
SULF2	11.44473966	29.00492739	1.341613363	4.17E-09	2.34E-08
HAO2	0.015901595	0.062630456	1.977692915	0.011922943	0.018419419
CSRP1	124.5811734	38.56023658	-1.691900258	8.39E-07	2.94E-06
SEC61A2	0.913848547	2.048339061	1.164427553	9.17E-12	9.39E-11
BMP6	3.256422509	1.238434761	-1.394770025	0.000383526	0.000801519
TOP2A	4.838230266	35.22271617	2.863954827	2.76E-17	3.31E-15
UBD	4.129329422	31.69694719	2.940364477	4.12E-10	2.90E-09
AP1S3	1.947485436	4.463054193	1.196418785	8.28E-09	4.39E-08
PHGR1	568.473547	91.2460248	-2.639259604	0.011324818	0.017585941
TTK	1.030131774	4.848945612	2.234842174	7.27E-15	1.82E-13
DTNA	1.499727944	0.746173939	-1.007116936	1.14E-05	3.22E-05
LRRC15	0.59674945	3.004120711	2.331745548	5.93E-06	1.77E-05
MPP7	10.94496575	5.244436017	-1.0614079	0.000223497	0.00048892
CPLX1	1.280506772	4.809491193	1.909169393	1.51E-09	9.26E-09
FANCA	0.738077938	2.971334231	2.009265824	1.88E-15	6.08E-14
NCAPG2	1.461866644	5.063154313	1.792224745	5.43E-16	2.28E-14
B3GNTL1	0.333757288	0.850333897	1.349230111	9.82E-17	6.88E-15
SNX10	1.655136494	7.216473053	2.124343717	1.02E-15	3.69E-14
ARHGAP39	1.418123103	5.108048647	1.84878949	1.07E-15	3.84E-14
MTHFD2	5.163912688	15.24430854	1.561734201	5.87E-16	2.42E-14
DLX4	0.081643496	0.656098296	3.006502113	1.13E-09	7.15E-09
CKS1B	5.381835406	13.57975867	1.335287667	4.20E-13	5.95E-12
HOXA13	0.407865743	5.002192224	3.616394255	2.89E-13	4.32E-12
DDN	0.068616979	0.253524013	1.885484897	0.002191064	0.003939791
GFOD1	4.380807938	1.704495426	-1.361852238	0.007858755	0.012627675
FAM9C	0.002892236	0.164453655	5.829351877	1.09E-06	3.74E-06
C14orf80	0.831849222	1.745809049	1.069501811	1.35E-09	8.42E-09
ZBTB7C	9.810312116	3.473777562	-1.49779366	1.33E-06	4.50E-06
HIST1H4I	4.862669	11.06471799	1.186146385	0.000668804	0.001331081
ENHO	1.840623968	0.543490555	-1.759868051	1.83E-06	6.04E-06
EDN3	9.181148695	2.326415965	-1.980565592	0.001016507	0.001958221
PRIM1	1.802082716	4.275442002	1.246408343	1.01E-12	1.29E-11
HSPB7	33.99072263	9.458520198	-1.845454639	5.88E-07	2.13E-06
STPG3	0.052346061	0.219063583	2.065196788	2.32E-08	1.12E-07
MADCAM1	2.885354874	1.401988287	-1.041274472	0.002973885	0.005205526
EVX1	0.01814196	0.652753176	5.169135329	4.86E-11	4.19E-10
KRTAP5-1	0.183743507	0.822642122	2.162571675	6.26E-11	5.29E-10
RNF144A	1.717410744	3.521900465	1.036119015	5.42E-07	1.98E-06
PRDM14	0.016575451	0.051202708	1.627171966	0.03305239	0.046324022
DSCR8	0.00626333	1.050891414	7.390468092	9.02E-06	2.60E-05
ADGRD2	0.009252182	0.049633284	2.423442367	2.72E-06	8.67E-06
CFAP157	0.22197757	0.779198811	1.811577574	1.84E-18	8.85E-16
TMEM62	3.082759719	6.62935346	1.104645731	3.29E-13	4.85E-12
CXCL10	4.431427653	41.21148239	3.217202893	6.53E-10	4.39E-09
TMEM252	3.642462044	0.828980894	-2.135503181	3.00E-10	2.17E-09
LCN10	0.101930961	0.049093464	-1.053989459	7.96E-07	2.81E-06
DBR1	4.113620938	8.619532112	1.0672007	6.40E-10	4.32E-09
PRB2	0.008993508	0.051886374	2.528399898	0.000829591	0.001622261
AHSG	0.034112929	1.144705114	5.068513533	0.000584197	0.001176531
FAM229B	3.381807931	1.476708088	-1.195410059	0.000262188	0.000565549
GRAMD2	0.228073739	0.64066922	1.490079338	0.000185529	0.000413019
P2RY1	2.078565581	0.734558794	-1.500638394	0.007258159	0.011754049
PRELP	26.07140253	12.24732952	-1.090000986	7.79E-06	2.27E-05
NOP2	4.139457	11.67701592	1.496158201	3.73E-18	1.11E-15
POTEC	0.002793302	0.014345522	2.360557129	0.002126096	0.003832467
EMILIN2	1.833920953	3.749760651	1.031867054	3.79E-08	1.75E-07
TFDP3	0.004561899	0.028747357	2.655722758	0.004091708	0.006986872
MUC21	173.6637977	6.664125839	-4.703737584	0.019262449	0.028429851
RFX4	0.007432012	0.053321609	2.842895613	8.58E-07	3.01E-06
ABCA8	2.960060019	1.030793488	-1.5218711	2.44E-10	1.80E-09
L1TD1	0.036458505	0.170662392	2.22681787	4.74E-06	1.44E-05
LBX2	0.230644483	0.913159915	1.985196747	1.29E-12	1.62E-11
GPM6B	6.321564691	1.117081552	-2.500547181	2.31E-09	1.36E-08
JPH4	0.292413816	0.137166543	-1.092082841	1.85E-05	5.03E-05
C4BPA	0.090515871	3.369442767	5.218195431	2.45E-11	2.26E-10
TCOF1	3.647885291	8.596500372	1.236689095	3.62E-17	3.89E-15
SLC12A8	1.533101041	4.296819297	1.486816323	2.49E-14	5.20E-13
ASB15	0.009132793	0.038749421	2.085046739	3.62E-06	1.12E-05
KIF20A	1.72250673	7.533973457	2.128901331	9.94E-16	3.66E-14
ZNF468	1.990367525	5.185626692	1.3814835	1.51E-12	1.86E-11
TCP10L2	0.018210908	0.074005515	2.022829932	0.015721782	0.023663007
PHF6	1.79490955	4.292252941	1.257823951	1.59E-15	5.30E-14
ZAR1L	0.010428258	0.034074156	1.708179762	0.001645756	0.003032247
MXRA5	7.040595	30.22019295	2.101743611	5.23E-12	5.69E-11
CCDC168	0.002964058	0.012992975	2.132086203	1.38E-07	5.67E-07
SPDYE5	0.197757104	0.532589595	1.429294723	5.74E-10	3.92E-09
CBWD6	0.092472708	0.243997364	1.399766027	1.06E-11	1.06E-10
PROSER1	5.351744813	14.10566139	1.398193082	4.79E-17	4.48E-15
CHDH	2.209169288	6.038706352	1.450735544	6.15E-10	4.17E-09
KIAA2022	0.378939421	0.109568833	-1.790129747	1.11E-09	7.06E-09
PRDM7	0.004199818	0.016970212	2.014606018	2.41E-05	6.43E-05
PRSS55	0.008734284	0.050342616	2.527018926	2.75E-06	8.75E-06
AC233992.2	0.016994837	0.055219668	1.700085729	3.03E-07	1.16E-06
AADAC	24.38821882	6.884630303	-1.824733305	0.003410876	0.005912097
FEN1	5.829397844	15.79021337	1.437611895	1.58E-14	3.52E-13
PLPP4	0.294190765	1.13338885	1.94581905	0.000624116	0.001248631
CRX	0.025264423	0.068989869	1.4492773	7.17E-05	0.000172966
CYSLTR1	1.527610416	0.73273341	-1.059916358	0.00014427	0.000327916
FCHO1	0.995281114	3.356295784	1.753693891	1.85E-11	1.76E-10
GGH	3.504022981	15.89602542	2.181581943	3.31E-11	2.95E-10
PTK7	2.748027756	9.673714848	1.815673436	9.51E-10	6.14E-09
CENPN	1.889648903	5.364827372	1.505413542	1.57E-15	5.26E-14
CDH24	1.269136056	3.422690428	1.431284071	3.19E-15	9.38E-14
PRRC2C	12.71290556	26.30731354	1.049170131	5.62E-17	4.86E-15
SALL2	2.823442859	1.188826645	-1.247917077	8.35E-05	0.000198809
DNASE2B	0.055306723	0.231319569	2.064360545	3.54E-05	9.12E-05
NUP62CL	0.430634662	1.998975607	2.214724514	1.16E-11	1.16E-10
EPOP	0.960305912	3.228462839	1.749281457	8.51E-09	4.49E-08
C8orf89	0.044994991	0.10269319	1.1905042	0.005382965	0.008949665
PCMTD2	4.437071406	9.190305973	1.050505123	8.09E-11	6.64E-10
TMEM220	3.719851406	1.809388022	-1.039743167	2.90E-09	1.68E-08
GJD4	0.018651101	0.053021129	1.507306612	2.75E-06	8.75E-06
FSCN1	10.43954831	29.70054955	1.508430333	2.55E-08	1.22E-07
PM20D1	0.716213355	0.244734786	-1.549170242	0.001735661	0.003182412
KRTAP5-7	0.012988216	0.044349828	1.771725204	0.000126857	0.000291925
RGS5	101.3494881	44.7968071	-1.177870989	0.00134659	0.002521052
TMEM97	12.75796409	25.80958934	1.016509064	1.05E-06	3.62E-06
AC025594.3	0.348706044	0.700603159	1.006586124	4.03E-07	1.51E-06
PIWIL1	0.012545081	1.162901372	6.534463166	2.39E-12	2.82E-11
S100A12	10.59087981	4.029754206	-1.394058693	2.82E-07	1.09E-06
MFSD13A	1.777670669	3.99740979	1.169077401	3.74E-13	5.42E-12
NCS1	19.63684202	7.390782565	-1.4097639	0.026301135	0.037692211
KCNK3	3.640460841	1.370172929	-1.409763104	1.08E-09	6.87E-09
AC068946.1	0.046061989	0.120348484	1.385569348	4.68E-07	1.73E-06
TMEM38B	2.491287844	5.055488229	1.020958705	9.70E-10	6.25E-09
ADAP1	3.349925153	9.274698406	1.469171507	4.22E-11	3.69E-10
TSPYL6	0.016760288	0.058142447	1.79454486	0.00108021	0.002068184
PLN	69.431907	11.82749173	-2.553454644	5.12E-08	2.30E-07
KISS1	0.471377859	1.107044782	1.231757682	0.001278352	0.002405758
CD177	0.775144721	12.3323773	3.991841433	0.004004343	0.006849454
TTLL2	0.03978165	0.219166716	2.461853713	1.61E-07	6.54E-07
TMC6	3.981636772	8.50962879	1.095734583	2.14E-09	1.27E-08
FOXD2	0.413069664	2.150627897	2.380300914	1.52E-14	3.41E-13
SEPT14	0.007659323	0.114434081	3.901156146	0.00042342	0.000878773
MGAM2	4.127215639	10.14852382	1.298029169	5.55E-07	2.02E-06
KCNMB3	0.077573446	0.230971431	1.574079628	2.25E-08	1.09E-07
PRKACG	0.007727659	0.035197716	2.18737851	1.47E-07	6.02E-07
FBXO39	0.064743487	0.167617848	1.372368798	0.000243608	0.000529062
CR1L	0.048897053	0.126825452	1.375024872	8.82E-06	2.55E-05
SLC11A1	0.397740147	1.602219099	2.010173351	5.29E-12	5.75E-11
RETN	0.229599493	0.602747773	1.392434961	0.000717161	0.001419507
TRIB2	5.133271375	11.34044732	1.143527111	1.06E-07	4.50E-07
NPIPB4	0.279406235	0.64570502	1.208511027	2.05E-08	1.00E-07
EGR4	0.130260008	0.559403331	2.102494625	0.000336118	0.000710501
ADRA1A	0.184825268	0.064206491	-1.525370957	3.28E-08	1.53E-07
SOX9	17.36130092	68.17144407	1.973292488	1.66E-16	9.70E-15
PRIM2	1.302557016	3.490548957	1.422107422	8.87E-19	8.08E-16
BTNL9	0.867401931	1.879360815	1.115469513	8.03E-05	0.000191732
MEST	2.295332538	13.07099246	2.509593602	6.42E-17	5.21E-15
SDS	0.666656757	4.755629891	2.834620387	1.61E-15	5.36E-14
PRAG1	5.827177872	12.79670871	1.134903546	4.54E-09	2.52E-08
C17orf64	0.0272714	0.081866198	1.585879138	0.002895525	0.005082908
SLC22A13	0.046415617	0.101750545	1.132354315	9.48E-06	2.72E-05
SLC7A8	22.10454588	8.594501653	-1.362857202	2.53E-08	1.21E-07
ARHGAP8	0.192893165	0.936637725	2.279689125	2.37E-16	1.20E-14
NLRP9	0.025993392	0.065537145	1.334167909	0.003758496	0.006460892
CD46	16.53749688	33.67657016	1.026004329	3.37E-13	4.94E-12
KCNJ16	2.319869976	0.366970677	-2.660307252	0.000627669	0.00125491
NANP	1.199778953	2.65287487	1.144788	2.05E-14	4.40E-13
ERVV-2	0.009692168	0.105627209	3.446018346	1.38E-05	3.85E-05
JPH1	1.338136356	3.780052315	1.498181067	7.34E-06	2.15E-05
ILDR2	0.118633808	0.298007064	1.328831322	4.47E-05	0.000112384
HHEX	2.522079163	5.682258514	1.171850909	1.56E-05	4.31E-05
VNN3	0.182872199	0.580273976	1.665898459	0.010072356	0.015831749
ZNF618	1.462010666	3.491326434	1.255821417	3.56E-11	3.15E-10
MZT1	4.960826031	13.14479272	1.405839122	2.21E-15	6.95E-14
OXTR	0.255863079	0.73683172	1.52596319	8.31E-12	8.59E-11
GPC2	0.071323901	0.314490729	2.140559977	8.04E-10	5.28E-09
SLC22A6	0.015970185	0.034712884	1.120090229	0.001090984	0.002087225
DOK7	0.65454926	1.352054364	1.046579485	0.0331138	0.046406
LIPF	3400.160764	288.9902688	-3.556510142	9.91E-05	0.000232314
RNF219	1.323422088	3.193968972	1.271077035	3.08E-17	3.47E-15
MFAP2	1.547349759	8.61088044	2.47636142	7.44E-12	7.80E-11
DNAH6	0.085474797	0.245988264	1.525018485	2.56E-06	8.21E-06
AL139392.1	1.53190847	0.518157507	-1.563867488	9.28E-06	2.67E-05
COL5A1	11.76508366	37.23654718	1.662207723	3.29E-09	1.88E-08
CCL18	6.144317319	29.37339683	2.257185483	3.16E-05	8.23E-05
NBEA	2.374636209	0.965054222	-1.299024603	0.002796546	0.004921648
CDO1	1.723165119	0.778405998	-1.146466219	5.37E-07	1.96E-06
SYCE2	0.250328769	0.60863784	1.281759929	1.63E-05	4.48E-05
GSN	116.9310925	38.69807307	-1.595324964	7.44E-14	1.33E-12
ZNF814	0.593558059	1.304322194	1.135839228	4.94E-11	4.26E-10
ETV4	1.704772566	14.15344978	3.053502554	2.27E-15	7.08E-14
SPARC	61.93328438	212.7818682	1.780588359	1.58E-12	1.94E-11
ANAPC1	1.222112347	2.673891664	1.129564098	4.03E-14	7.86E-13
KIAA2012	0.013011053	0.066547409	2.354644765	7.29E-11	6.06E-10
NUP58	2.817536719	6.029475433	1.09759808	2.64E-15	8.08E-14
PROC	0.486735584	1.910552329	1.972779618	5.85E-05	0.000143235
CLDN1	5.384031738	27.96295521	2.376758018	6.89E-13	9.26E-12
HEATR1	2.547708428	7.321982406	1.523034129	8.16E-17	6.12E-15
ERFE	0.12359023	0.776927718	2.652215679	1.01E-12	1.29E-11
EFTUD2	5.119399688	10.66376553	1.058670413	5.72E-16	2.38E-14
PRR7	2.508105663	9.259643291	1.88435849	1.62E-14	3.60E-13
PTX3	1.402408025	0.593690978	-1.240122061	3.45E-07	1.31E-06
RNF122	9.115732719	4.511577772	-1.014726568	0.00028728	0.000614756
FAM86B2	0.087032925	0.186690644	1.101016434	0.010153427	0.015955386
MCM10	0.394931854	2.440752461	2.627650346	6.95E-17	5.48E-15
NUAK1	1.273015444	2.837989016	1.156619084	1.79E-09	1.09E-08
C1orf105	0.038102428	0.103756671	1.44524927	0.00749023	0.012090481
COL11A1	0.045342929	3.560320753	6.294985831	3.45E-16	1.59E-14
PDCD11	3.510862266	8.571692997	1.28775478	6.86E-17	5.43E-15
KLF9	34.90447056	12.60957617	-1.468892043	2.41E-07	9.42E-07
GRB14	0.6198992	1.593043597	1.361680202	0.000176479	0.000394308
CYP19A1	0.01587657	0.124505752	2.97124126	5.76E-13	7.93E-12
SGCA	11.16263508	2.195879739	-2.345806683	1.03E-10	8.25E-10
ANGPTL5	0.163326746	0.056814861	-1.523420816	0.000223756	0.000489386
MS4A14	0.193147477	0.51257986	1.40807396	1.01E-07	4.29E-07
RALGAPA2	5.741082906	11.77560602	1.036406514	5.48E-09	3.00E-08
CCDC160	0.337796747	0.167472587	-1.012230465	3.83E-07	1.44E-06
ART3	0.777533912	0.227103379	-1.775556428	0.009846612	0.015506973
DDX53	0.007964181	0.084881542	3.413852963	0.029866695	0.042283903
DMD	5.423417428	1.675603429	-1.694521474	3.83E-05	9.78E-05
SLC18A3	1.028255967	0.15447859	-2.734720637	0.000135567	0.000309716
POLE	1.799912828	4.163382332	1.209829014	3.99E-14	7.79E-13
COL10A1	0.076560884	12.33342021	7.331749723	6.06E-19	8.08E-16
APOC1	5.498304628	37.69391107	2.77727275	5.93E-13	8.13E-12
DNAH5	0.069751061	0.287422803	2.042887466	1.37E-07	5.62E-07
C2orf71	0.053672671	0.011081902	-2.275982234	1.10E-12	1.40E-11
LAMA1	0.308305101	0.641427608	1.05692769	0.009028018	0.014325584
MYZAP	3.540325281	1.088283693	-1.701827234	4.03E-14	7.86E-13
KIT	6.676379019	2.765285689	-1.271637322	2.99E-10	2.16E-09
RGS9	1.344247756	0.591070354	-1.185397297	3.92E-08	1.81E-07
SOX15	10.80188657	2.187824456	-2.303714413	5.16E-07	1.89E-06
WFDC1	3.363573444	1.605229448	-1.067215232	2.43E-06	7.81E-06
PRELID3A	0.433986465	0.909026693	1.06667261	5.93E-07	2.14E-06
TEKT1	0.009583516	0.032058435	1.742077085	0.000135581	0.000309716
ADAMTS1	24.69802825	7.715377344	-1.678587247	1.29E-06	4.37E-06
SAP25	0.102933803	0.275819286	1.422006505	9.46E-07	3.29E-06
FOXD4L6	0.001934249	0.008616195	2.155277107	0.000261454	0.000564196
DPPA3	0.037974387	0.41474105	3.449112273	0.024912304	0.035876424
SGO2	0.636911984	2.43312232	1.933642927	3.59E-16	1.62E-14
SLC7A14	0.183702073	0.06367282	-1.528618331	0.00447431	0.007575133
COPZ2	8.664051156	4.030986067	-1.103908965	0.000793733	0.001555585
TAF1D	3.387823906	8.250594099	1.284139119	8.34E-15	2.03E-13
SLCO1B3	0.026239059	0.73147942	4.801029378	1.36E-06	4.60E-06
TBX4	0.019801967	0.421407677	4.411500978	2.54E-05	6.75E-05
ATP4B	315.6450033	10.23016973	-4.947400926	1.47E-05	4.09E-05
BDKRB1	1.989967122	0.796274732	-1.321406412	1.57E-05	4.33E-05
MMP10	0.197875052	2.901899788	3.874336063	9.51E-11	7.69E-10
AQP2	0.036398155	1.80736554	5.633879197	5.22E-06	1.58E-05
IRAK1	21.12207675	42.79298636	1.018622673	1.03E-10	8.25E-10
DOCK5	2.190035716	4.797716587	1.131393539	1.19E-09	7.49E-09
DSCC1	1.038507134	5.129371498	2.304270936	8.04E-19	8.08E-16
RNF112	0.342936809	0.149763912	-1.195252735	3.28E-08	1.53E-07
BHMG1	0.0146737	0.098594128	2.748269028	4.59E-05	0.000115189
ADH7	16.18068489	0.92480112	-4.12898572	6.06E-12	6.48E-11
TAS2R19	0.050747426	0.127946361	1.334132569	9.87E-07	3.42E-06
LYPD4	0.03111643	0.081639559	1.391591832	0.000103259	0.000241251
CNR1	1.6807375	0.781017407	-1.105667813	2.50E-05	6.66E-05
YDJC	8.947297844	21.76644379	1.282581771	6.67E-12	7.06E-11
HIST2H2BF	0.251145434	0.748899576	1.576249226	4.37E-09	2.44E-08
AC018523.2	0.008136894	0.018400872	1.17722402	0.005348578	0.008898234
KLF15	6.095838503	1.524647488	-1.999348965	2.76E-11	2.52E-10
IL18BP	2.415678372	6.52132464	1.432736657	5.51E-10	3.78E-09
AC093668.1	0.040174067	0.014989038	-1.422356693	0.013446993	0.020540465
DTYMK	6.247365531	12.88515156	1.044389657	1.65E-10	1.27E-09
GART	4.988038563	10.45064393	1.067047315	1.64E-16	9.70E-15
MSH4	0.030413464	0.120459676	1.985768219	8.78E-06	2.54E-05
KCND2	0.114858524	0.248522826	1.113520442	0.001610131	0.002973846
TBL1XR1	7.452425281	16.18119865	1.118536571	2.33E-15	7.24E-14
C21orf58	0.573113731	1.259886596	1.136400513	7.88E-10	5.19E-09
STON1	7.179228409	2.149174949	-1.740045871	0.005272056	0.008786391
DUSP27	0.029008013	3.551683163	6.935907621	0.002011437	0.003642709
CREG2	0.059039864	0.499728578	3.081383428	3.60E-09	2.04E-08
SYCE3	0.163249446	0.588923189	1.851001386	3.22E-07	1.23E-06
SLC16A8	0.186101492	0.578483231	1.636185518	3.79E-08	1.75E-07
ACAN	0.0817932	1.295580591	3.985474043	1.67E-18	8.28E-16
LBX1	0.002257521	0.037795007	4.065384222	0.000830167	0.001623188
TMEM74B	0.730337231	3.037535286	2.056266485	1.12E-07	4.72E-07
EPHX4	0.328272818	1.203789609	1.874616068	1.40E-05	3.90E-05
LSM8	2.490255625	5.172041971	1.05444014	1.24E-13	2.07E-12
DSPP	0.002416089	0.023206265	3.263768637	1.26E-05	3.53E-05
PGM2L1	0.884365084	3.532748003	1.998076871	1.33E-18	8.24E-16
WDR38	0.04270914	0.105885256	1.309884949	0.000269688	0.000580704
RSPH10B2	0.00477235	0.018912374	1.986558833	8.89E-08	3.82E-07
ADAMTSL3	2.275836109	0.831258547	-1.453027494	1.42E-05	3.96E-05
TRIML2	0.012824557	0.096983755	2.918834168	0.00022324	0.000488493
YTHDF1	13.18907731	27.22229358	1.045444985	3.00E-17	3.45E-15
FAR2	1.764352641	5.170931905	1.551285366	2.03E-10	1.52E-09
CLEC18C	0.004456174	0.017261175	1.953653343	0.015786994	0.023747676
TAF4	2.186286331	4.914043559	1.168428287	1.01E-16	6.94E-15
SLC35E4	0.763211591	1.901092587	1.31667381	6.40E-10	4.32E-09
PCDHB2	0.373295873	0.86662281	1.215084653	0.03109819	0.043843983
FILIP1	5.078286269	1.790534152	-1.503951688	0.015078422	0.022798231
RTEL1-TNFRSF6B	0.200455581	0.779600288	1.959452038	9.09E-15	2.19E-13
TNFRSF10A	2.896676297	7.030129296	1.279152751	5.53E-12	5.97E-11
ODF3L2	0.067445165	0.15681325	1.217260541	0.018868578	0.027915877
APOA2	0.07208073	32.36437166	8.810577164	4.01E-05	0.000102036
FNDC1	0.939646694	11.73921886	3.643074195	4.05E-13	5.78E-12
HSP90AA1	88.53151844	227.4421874	1.361236808	2.39E-18	9.51E-16
ZDHHC11	0.302234065	0.777998522	1.364101137	0.00031083	0.000660882
KCNV2	0.023296508	0.075196781	1.690557201	7.21E-07	2.56E-06
KIF15	0.652712847	3.022103981	2.21103296	5.36E-16	2.26E-14
ATP2B2	0.161028351	0.04635185	-1.796615895	4.11E-05	0.000104183
TNNI1	0.33017119	0.737913692	1.160237845	6.53E-07	2.34E-06
NUTM2G	0.12784499	0.26312999	1.041380064	1.36E-05	3.80E-05
HIST1H1D	0.396818118	0.900916301	1.182915184	0.000409471	0.000851047
ATP13A5	0.082426501	0.032580366	-1.339105467	0.000152038	0.000343951
STIL	0.749647287	4.529329132	2.595013515	4.05E-18	1.11E-15
ASCL2	2.896310498	22.50463031	2.957933686	1.28E-06	4.34E-06
CFAP74	0.024871007	0.11058093	2.152565766	3.67E-06	1.14E-05
EFCAB12	0.052119251	0.126919487	1.284025328	0.000399853	0.000832686
SLC25A32	4.746077906	10.2158272	1.105998339	5.40E-17	4.80E-15
RMI2	2.263116084	6.422643058	1.504856532	5.01E-12	5.48E-11
KRT2	0.430089181	0.080024472	-2.426122674	1.61E-05	4.44E-05
CTSG	2.549521934	1.071651338	-1.250391148	3.21E-11	2.87E-10
SLC1A5	16.51519509	48.13274728	1.543224758	4.69E-12	5.16E-11
SOX17	4.437826725	1.816020493	-1.289072856	0.000127856	0.000293629
PDZRN3	14.20494666	4.904631006	-1.534176908	1.21E-06	4.13E-06
HK2	6.121505372	14.11599412	1.205372352	8.06E-07	2.84E-06
ENPP6	0.494625691	0.160360003	-1.625022821	3.31E-11	2.95E-10
TMEM255A	1.714819738	0.812651073	-1.077348986	1.72E-05	4.72E-05
FAM217A	0.031174609	0.063820977	1.033659206	0.000103972	0.000242809
IL37	0.02274859	0.421955185	4.21324077	3.14E-11	2.82E-10
OTOA	0.029981809	0.066212276	1.14301129	0.00027952	0.000599601
COL19A1	0.416494873	0.123708139	-1.751358313	0.000883578	0.001720009
AC007040.2	0.015845513	0.047561809	1.585729222	2.37E-05	6.36E-05
AKR1E2	0.503858938	1.035591056	1.039362618	0.030732224	0.043362615
DIRAS1	1.678964503	0.714947324	-1.231662873	5.27E-11	4.50E-10
PROCA1	0.221447745	0.447988317	1.016494801	5.24E-07	1.92E-06
NAALADL1	7.508283497	1.233667459	-2.605529563	7.40E-06	2.17E-05
ST6GAL2	0.699398143	0.254650234	-1.457596922	0.011529245	0.017871982
RASGRF1	0.125996566	0.372595192	1.564224648	0.009069538	0.014381425
C10orf107	0.843585805	0.287114636	-1.554907945	4.66E-05	0.000116621
CCNE1	1.128370819	11.63880284	3.366629504	7.37E-15	1.83E-13
KNL1	0.81673645	3.124327411	1.935603127	4.83E-14	9.10E-13
ZNF195	1.807295844	4.988335155	1.464725714	1.12E-16	7.46E-15
C2orf15	0.617102208	1.747813466	1.50196986	3.91E-13	5.63E-12
ITIH2	0.070359704	1.888184488	4.746106514	6.06E-06	1.81E-05
CFD	170.2070759	27.36635664	-2.636815732	1.80E-16	1.01E-14
S100A7	21.40018348	99.53086094	2.217520757	9.67E-05	0.000227345
FADS2	2.270578594	4.967218659	1.129378281	0.001281963	0.002410557
NOTCH4	1.364424209	2.80238738	1.038364138	7.40E-09	3.96E-08
PGA5	177.6791901	15.25573174	-3.541851436	6.45E-07	2.31E-06
UHMK1	6.952611594	14.9681613	1.106270109	2.12E-14	4.54E-13
MORC4	2.326754313	6.055611511	1.379953773	3.06E-14	6.14E-13
DAB1	1.679483898	0.260722218	-2.687432531	4.63E-09	2.56E-08
SLC26A8	0.05175058	0.165991762	1.681464706	2.20E-09	1.30E-08
C9orf84	0.097798884	0.214567107	1.133539017	0.000724637	0.001433056
CLVS2	0.147696395	0.045542636	-1.6973449	0.010794692	0.016851543
FAM3B	23.01177052	8.072255068	-1.511328322	1.54E-05	4.25E-05
TYMS	4.839099706	16.46862021	1.766909117	8.55E-15	2.07E-13
CHRDL1	13.61057558	3.533293811	-1.945642451	2.54E-09	1.49E-08
BTNL2	0.094943554	0.043615706	-1.122222301	1.11E-05	3.15E-05
TUSC5	0.846729386	0.253671043	-1.738942115	8.75E-09	4.60E-08
PLOD3	8.741828406	26.91938009	1.622638223	5.03E-16	2.16E-14
CKAP2	3.198441219	11.95504135	1.902178246	3.28E-16	1.54E-14
PMP2	0.650704748	0.084809704	-2.939701821	4.80E-11	4.15E-10
NOX4	0.16188632	0.626281765	1.951830796	3.97E-12	4.43E-11
LDHAL6A	0.085170299	0.183696426	1.108901231	0.001095703	0.002093735
IGFBP1	0.035499957	1.631921822	5.522610853	1.41E-09	8.76E-09
CCK	2.187807395	1.059605645	-1.0459583	7.22E-05	0.000173899
TERB2	0.004588286	0.0315898	2.783431508	0.000303933	0.000647257
CLIP4	4.10101555	1.926032089	-1.090349474	0.000728786	0.001440366
ASB5	3.59254467	0.649196862	-2.468278163	2.01E-06	6.58E-06
C1QL4	0.032322451	0.171804859	2.410162325	0.00373156	0.006422224
SNRPN	11.09323822	4.505622093	-1.299882345	2.46E-10	1.82E-09
C7orf61	0.102830534	0.218711922	1.088763141	5.60E-05	0.000137963
CBX3	14.07295581	34.26519012	1.283818315	6.29E-18	1.43E-15
IGSF10	0.651598025	0.312795413	-1.058762876	2.74E-06	8.74E-06
ERVV-1	0.01455513	0.077583655	2.414225008	0.015986479	0.024009153
SYNM	121.6151578	23.90046847	-2.347212252	7.20E-07	2.56E-06
CAMKV	0.034202165	0.263627181	2.946339577	0.029616554	0.041978338
SLC6A15	0.215009438	0.098332168	-1.128664629	0.000220344	0.000483019
AC006269.1	0.01502501	0.092992077	2.629741878	9.87E-06	2.82E-05
PAX8	0.512592928	1.640964088	1.678658186	4.67E-09	2.58E-08
MAD2L1	1.370590119	6.012934424	2.133272034	8.31E-16	3.20E-14
FCGR1A	0.277787093	1.520182065	2.452192645	1.06E-13	1.81E-12
IL4	0.02618849	0.066058279	1.334806508	0.00334813	0.005812
ZBBX	0.006271219	0.035045958	2.482430251	0.000312911	0.000664862
OR1K1	0.021754085	0.065640559	1.593301198	0.019159103	0.02828782
CYP26A1	0.014060816	0.067690172	2.267266113	4.01E-05	0.000101922
LRRC3B	0.189575865	0.031589812	-2.585244031	6.41E-13	8.69E-12
PUS7L	1.228760088	2.563332592	1.06081742	6.43E-15	1.65E-13
CDK5RAP1	2.617444625	5.341004834	1.028952174	5.12E-17	4.65E-15
ALKAL2	0.643803213	0.23286515	-1.467125028	6.26E-09	3.39E-08
FAM84B	7.485149859	19.9495392	1.414252317	9.99E-10	6.41E-09
CGNL1	5.245544006	1.735948367	-1.595368362	1.37E-07	5.62E-07
KIF24	0.59885565	2.023349444	1.756465305	1.10E-15	3.93E-14
GALNTL5	0.010779183	0.042986349	1.995630774	4.08E-05	0.000103511
CHAT	0.079932054	0.028740362	-1.475695921	0.007593494	0.012239777
FGF17	0.020312768	0.066711925	1.715557858	4.89E-05	0.000121935
NOTUM	1.072959423	45.86463683	5.417714793	0.021258919	0.031101259
HTR7	0.444671512	0.156109202	-1.510184403	3.26E-09	1.87E-08
SRRM5	0.133428046	0.32598818	1.288757711	2.21E-12	2.63E-11
SOX21	14.73782703	2.946901826	-2.322252923	4.58E-07	1.70E-06
C6orf222	3.324172908	8.461125392	1.347854139	9.63E-06	2.76E-05
HAUS7	0.22746037	0.566075524	1.315379336	1.90E-14	4.13E-13
HOXD13	0.020919707	0.765197347	5.192897295	0.019375293	0.028585791
KLF4	70.0684875	26.94636535	-1.378675066	3.92E-12	4.39E-11
KIF14	0.305094884	2.297917205	2.912996926	2.71E-18	1.00E-15
DHCR7	10.11591034	20.39516712	1.011601173	1.42E-06	4.76E-06
NUTM2F	0.014798997	0.030802516	1.057548799	0.000457543	0.000943071
TNFRSF12A	16.36725819	37.55026134	1.198010284	2.14E-09	1.27E-08
ZNF485	0.614187044	1.659459312	1.433963273	3.41E-16	1.58E-14
AGBL2	0.115842993	0.377341379	1.703699539	5.91E-11	5.02E-10
TXLNG	3.994355031	8.025545484	1.006636883	4.10E-13	5.84E-12
TFAP2A	1.674499234	3.401685527	1.022520059	3.65E-07	1.38E-06
ZNF331	5.756023975	2.103872368	-1.452025415	0.008309122	0.013274898
ACTC1	4.630459701	1.524561005	-1.602761547	0.009279707	0.014692716
SERTM1	0.370606167	0.040678335	-3.187554371	3.30E-17	3.64E-15
P2RX2	1.113254837	0.233959806	-2.250451277	9.90E-15	2.36E-13
PRKN	1.610606859	0.52299531	-1.622734469	1.55E-10	1.20E-09
SCUBE1	2.581328034	0.670950528	-1.943835191	3.34E-08	1.56E-07
XPO4	2.335296872	5.066722283	1.117446792	4.88E-13	6.81E-12
PMCH	0.022463861	0.136420673	2.602384448	7.85E-10	5.17E-09
DCDC1	0.009096607	0.035754286	1.974715766	0.000278578	0.000597872
DMRTA1	0.895688944	0.279828336	-1.678455735	8.68E-11	7.06E-10
PPIL1	10.62282413	21.84622045	1.040216341	1.14E-14	2.63E-13
SCGB1D2	0.263650081	0.113880472	-1.211104067	7.93E-05	0.000189474
TAS2R20	0.083931255	0.21984783	1.389225226	2.54E-07	9.91E-07
BRCA2	0.430317948	1.916966426	2.155350152	1.64E-16	9.70E-15
KIAA1549L	0.147768142	0.629821295	2.091607273	2.53E-05	6.74E-05
METTL7A	37.17089438	15.48517461	-1.26328575	3.17E-14	6.33E-13
TAP1	21.85870816	51.33475353	1.231727718	2.70E-06	8.63E-06
GMNN	4.117771013	8.540083112	1.052386506	9.51E-10	6.14E-09
POLG2	1.101852659	2.535335205	1.202245185	6.18E-16	2.49E-14
PPM1H	1.498456216	5.810307232	1.955137522	7.35E-14	1.32E-12
ATP4A	158.0221397	6.121505717	-4.690096332	4.28E-06	1.31E-05
SH3GL2	1.10532359	0.19682099	-2.489512796	1.34E-13	2.22E-12
SKP2	3.329957938	9.94826977	1.578941676	7.71E-14	1.36E-12
SRPK1	7.276195094	16.08119356	1.144118358	1.24E-14	2.82E-13
SKA3	1.451653636	7.352029592	2.340445306	2.13E-16	1.13E-14
SPZ1	0.003864255	0.021815432	2.497086768	7.43E-05	0.00017864
PLPPR4	0.30662647	1.055334704	1.783146478	3.87E-07	1.46E-06
C1orf158	0.007160322	0.029405745	2.038001614	8.10E-05	0.000193381
CCNO	1.920994549	4.286834586	1.158059324	1.44E-06	4.83E-06
CFHR4	0.002120564	0.049466623	4.543935787	8.44E-06	2.44E-05
SMIM10L2B	0.808139344	0.35834349	-1.173260926	2.11E-09	1.26E-08
NEK5	0.209394906	0.512614857	1.29164895	6.68E-09	3.60E-08
AVIL	0.510706163	1.453437072	1.508903237	8.63E-05	0.000204915
H2AFX	27.1911295	56.84814059	1.063977081	3.25E-08	1.52E-07
ASGR1	0.227180753	0.836205229	1.880016454	8.57E-05	0.000203735
GSTA1	172.5450978	26.00039504	-2.730368038	0.000361279	0.000758715
TC2N	8.216003469	17.86330678	1.120490475	4.79E-07	1.77E-06
KLK3	0.015979586	0.08412552	2.396313449	0.000157706	0.000356063
JPH2	13.82262301	3.755203111	-1.880068564	3.17E-06	1.00E-05
IGSF11	0.973032231	0.195215947	-2.317416686	8.73E-07	3.05E-06
ASIP	0.206621	0.540095043	1.386226416	1.25E-07	5.20E-07
PGA4	6.557287787	0.389287099	-4.074192775	3.55E-06	1.11E-05
PCP4	6.885697138	2.224904646	-1.62985922	0.000200632	0.000443598
URI1	9.473683313	21.5516206	1.185799007	1.45E-10	1.13E-09
RBBP8	3.561858656	7.952795051	1.158831724	2.24E-12	2.66E-11
ZBED6CL	1.631965691	3.837748451	1.233649424	1.46E-10	1.13E-09
UTP6	2.990206406	6.030973947	1.012145929	1.63E-17	2.34E-15
PNMA2	0.661323814	1.782436069	1.430421575	0.006990046	0.011348748
KIFC2	1.973933966	4.505091729	1.190482754	1.04E-08	5.42E-08
ASPA	1.339591016	0.340755533	-1.974983618	3.00E-15	8.93E-14
HIF3A	5.814949297	2.401974039	-1.275546054	1.18E-05	3.32E-05
CCDC73	0.028319172	0.100177098	1.822701736	2.66E-09	1.55E-08
KAT2B	10.5311005	4.560708463	-1.20732635	4.15E-13	5.90E-12
CHRNB3	0.010036249	0.02784468	1.472181544	0.021554641	0.031508879
SMC4	4.331913406	10.80140094	1.318142132	2.81E-12	3.26E-11
DAAM2	9.632913059	3.32244129	-1.535728439	3.42E-06	1.07E-05
BPIFA1	0.014351105	1.496295037	6.704089073	0.001184445	0.002245773
SIGLEC7	0.518050781	1.152268077	1.153310974	5.01E-05	0.000124715
FOXD4L4	0.008322948	0.027126211	1.704521056	0.000358323	0.000753401
SRGAP1	0.7162438	1.444033483	1.011581544	3.65E-10	2.60E-09
ZNF724	0.30482982	1.060605292	1.798811907	2.84E-10	2.07E-09
LFNG	9.762466488	19.96419677	1.032097432	1.18E-05	3.32E-05
BUB3	6.658299219	13.85251134	1.056921938	2.88E-16	1.37E-14
MTPAP	1.573310616	3.285184652	1.062170936	3.50E-16	1.60E-14
PLK4	0.916694891	3.455129204	1.914226124	2.24E-15	7.01E-14
NME9	0.091051206	0.196272281	1.108106412	4.34E-07	1.62E-06
PALLD	57.36929194	25.54796911	-1.167070101	0.016365175	0.024513088
LIFR	3.937455506	1.93884594	-1.022065449	6.49E-08	2.86E-07
SEMG2	0.013434723	0.264264762	4.297945604	2.61E-05	6.93E-05
RAB19	1.345856858	2.957226597	1.135719817	1.45E-07	5.94E-07
OIP5	1.363753963	4.131035801	1.598920175	1.32E-12	1.65E-11
PALB2	1.900900144	4.125319377	1.117823068	6.67E-15	1.70E-13
THSD4	4.463283534	1.664373134	-1.423126552	1.89E-06	6.21E-06
RHPN1	1.078183572	4.56664651	2.082532287	9.32E-15	2.24E-13
RAD54B	0.210823331	0.820699872	1.960820197	1.15E-16	7.59E-15
IGFBP3	18.54364684	55.36214495	1.577974844	1.85E-09	1.12E-08
IARS	10.73043722	21.53797571	1.005173801	8.00E-13	1.05E-11
FGF10	2.051486784	0.982971951	-1.061447705	6.50E-05	0.000158102
PITPNM3	6.3204222	1.883970028	-1.746244919	7.96E-06	2.32E-05
SLC22A1	0.085628171	0.250953529	1.551262822	3.49E-06	1.09E-05
FAM221A	0.966966653	2.300474443	1.250393386	1.23E-08	6.31E-08
ALG8	5.266464688	12.47885884	1.244579281	1.02E-15	3.69E-14
DDX4	0.014059933	0.080214651	2.512276082	5.17E-05	0.000128222
RXRG	0.991765511	0.134971502	-2.877344225	8.47E-14	1.48E-12
KCNS1	0.04605284	0.289963559	2.654509577	0.001653796	0.003045974
HPGD	49.37558756	11.09558544	-2.153812125	1.83E-12	2.21E-11
AKAP5	0.259202262	0.624265426	1.26808126	1.61E-09	9.86E-09
CEACAM16	0.036712204	0.165161645	2.169547078	0.000343138	0.000723867
COL12A1	7.534592409	25.46253719	1.756774807	4.70E-10	3.27E-09
MFAP4	179.9537149	67.05284892	-1.42425535	4.25E-10	2.99E-09
ITGA6	21.62122319	48.41271394	1.162937828	7.06E-09	3.79E-08
C11orf42	0.111936214	0.271087501	1.27608174	6.62E-06	1.96E-05
FOXRED2	4.300592313	11.61177217	1.432980892	7.43E-10	4.95E-09
CSAG1	0.047254274	6.650554304	7.13688595	5.31E-07	1.94E-06
ZDHHC22	0.0882094	0.035499287	-1.313142359	6.13E-06	1.83E-05
RBP2	417.0463268	8.955261736	-5.541328243	0.032983684	0.046233123
KCNU1	0.008538252	0.03749114	2.134537136	0.011530466	0.01787211
LSG1	4.740858906	10.93947866	1.206323624	1.26E-18	8.24E-16
ZSCAN10	0.013879062	0.069289043	2.319717114	1.61E-05	4.43E-05
BUB1B	1.262406941	6.283835418	2.315468353	1.97E-16	1.07E-14
RGMB	6.9227	3.246725513	-1.092349409	8.14E-08	3.51E-07
ATAD3B	1.190819891	3.197661706	1.425062094	2.12E-14	4.54E-13
CHRNA5	0.440181852	1.241482245	1.495892059	1.07E-11	1.07E-10
DEFA5	621.7222762	15.83030684	-5.295509147	0.001682278	0.003093446
C2CD4A	0.757626286	5.765860035	2.927977525	3.27E-10	2.36E-09
PRRG1	1.115802378	2.359511835	1.080406877	8.50E-08	3.66E-07
IFITM5	0.057791326	0.186972561	1.693901692	0.017543215	0.026122672
ZNF662	1.129051731	0.559595481	-1.012655372	4.75E-07	1.76E-06
UNC13A	0.123724814	0.509718008	2.042564453	0.005723059	0.009450894
FIBCD1	0.179291523	2.410049545	3.748683623	6.72E-06	1.98E-05
CFHR3	0.012716068	0.07255153	2.512353369	0.004191697	0.007133868
HAL	0.102423008	0.368455358	1.846949991	0.000972146	0.00187794
FGFR1OP	0.484817153	1.023706397	1.078289356	2.57E-12	3.01E-11
LINC01125	0.130180596	0.292493218	1.167888746	1.29E-06	4.37E-06
PGBD5	0.143631147	0.575985269	2.003663278	7.98E-05	0.000190624
NEB	0.042516041	0.97316499	4.516605263	2.05E-14	4.40E-13
RBM24	1.780006548	0.56607194	-1.652825231	1.33E-05	3.72E-05
SLC16A7	2.244564016	1.064156229	-1.076725274	4.99E-07	1.84E-06
SLC7A3	0.772107949	0.102408366	-2.914468985	4.43E-10	3.10E-09
ELOVL7	2.436268909	5.568224682	1.192544043	1.33E-08	6.74E-08
KCNA1	1.115450513	0.149080495	-2.903463087	0.009448258	0.014931346
APLNR	5.277520319	11.99163569	1.184096326	3.31E-05	8.59E-05
AURKB	3.055575084	10.38705699	1.76527111	1.71E-12	2.08E-11
DKK1	2.006276318	13.74918648	2.776754036	0.016435326	0.024604516
MPP1	8.56624725	3.681997125	-1.218174818	0.004271071	0.007257307
IMPG1	0.04938577	0.151034621	1.61271197	1.28E-09	7.98E-09
CKLF-CMTM1	0.142558224	0.393317559	1.464143323	4.45E-13	6.26E-12
KCNN3	2.437119913	1.050625662	-1.213928508	1.59E-06	5.31E-06
MMRN1	4.800858738	1.524846948	-1.654628042	5.78E-12	6.22E-11
PNLIPRP1	0.132115396	1.096799014	3.053428672	0.007744309	0.012463926
CYP3A4	35.04966085	1.911127835	-4.196904296	0.002438599	0.004344088
CKM	2.350159407	0.422459191	-2.475874725	1.38E-05	3.85E-05
PODXL	5.674376719	17.37491924	1.614472433	7.99E-16	3.10E-14
ENTPD6	10.02786197	20.93237336	1.061721854	6.15E-10	4.17E-09
AK5	0.363710872	0.158603468	-1.197367731	0.000955968	0.001849607
ZNF556	0.066470671	0.210894116	1.665729015	9.70E-05	0.000227936
MUC20	4.853340653	10.88718605	1.165581086	0.011947961	0.018449109
CCDC63	0.011611653	0.04415123	1.926880308	0.000670823	0.001334932
CREBZF	4.494699875	9.312202265	1.050897609	1.35E-12	1.68E-11
HSPB8	69.35375478	12.53459587	-2.468058508	4.61E-10	3.21E-09
NACAD	2.432571356	0.810797047	-1.585069386	1.49E-05	4.14E-05
RDH16	0.081637923	0.291983039	1.838573186	4.20E-06	1.29E-05
ANKRD61	0.162447446	0.586166718	1.851337991	8.55E-15	2.07E-13
[truncated: 2,065 more rows]
