# Supplementary material for: Novel CircRNAs in Hub ceRNA Axis Regulate Gastric Cancer Prognosis and Microenvironment
Source: Front Med (Lausanne). 2021 Nov 8;8:771206. doi: 10.3389/fmed.2021.771206 (PMC8606568; doi:10.3389/fmed.2021.771206)
Supplement: Supplementary file 4 [file Table_4.XLSX]

## Sheet: Sheet1
probe_ID	CircBase_ID	P.Value	logFC
ASCRP3008539	hsa_circ_0089169	0.0151	-0.850206
ASCRP3005244	hsa_circ_0000876	0.0177	-0.841846
ASCRP3006480	hsa_circ_0049192	0.0201	-0.981073
ASCRP3001297	hsa_circ_0018974	0.0216	-0.681236
ASCRP3005328	hsa_circ_0046600	0.0261	0.698962
ASCRP3012621	hsa_circ_0014437	0.0263	0.605307
ASCRP3009385	hsa_circ_0010016	0.0284	0.512374
ASCRP3006531	hsa_circ_0007681	0.0286	0.670947
ASCRP3004362	hsa_circ_0061695	0.0292	0.914761
ASCRP3008116	hsa_circ_0044136	0.0299	0.776915
ASCRP3004069	hsa_circ_0087051	0.0305	-0.482842
ASCRP3010369	hsa_circ_0002005	0.0346	-0.477447
ASCRP3001960	hsa_circ_0005405	0.0347	-0.523845
ASCRP3001808	hsa_circ_0007936	0.0347	0.499209
ASCRP3001912	hsa_circ_0001867	0.0378	-0.76833
ASCRP3007895	hsa_circ_0005128	0.0385	-0.706065
ASCRP3008290	hsa_circ_0020317	0.0389	-0.835505
ASCRP3009528	hsa_circ_0005280	0.0393	-0.935261
ASCRP3007662	hsa_circ_0000814	0.0397	0.625219
ASCRP3007888	hsa_circ_0001790	0.0405	-0.661648
ASCRP3010241	hsa_circ_0079988	0.0409	-0.618973
ASCRP3006437	hsa_circ_0003090	0.0416	0.496862
ASCRP3009345	hsa_circ_0000423	0.0417	-0.729291
ASCRP3003083	hsa_circ_0004791	0.0421	-0.821619
ASCRP3006147	hsa_circ_0000699	0.043	0.398564
ASCRP3007890	hsa_circ_0091994	0.0432	1.17903
ASCRP3002185	hsa_circ_0014784	0.0438	0.439018
ASCRP3013528	hsa_circ_0012989	0.0448	-0.600022
ASCRP3012774	hsa_circ_0000127	0.0463	0.480301
ASCRP3002499	hsa_circ_0002387	0.0464	-0.838256
ASCRP3009044	hsa_circ_0006963	0.0477	0.473707
ASCRP3008893	hsa_circ_0000824	0.0479	-0.53511
ASCRP3008461	hsa_circ_0005356	0.0484	-0.593808
ASCRP3000463	hsa_circ_0080628	0.0485	-0.846926
ASCRP3006266	hsa_circ_0024731	0.0485	0.512442
ASCRP3008741	hsa_circ_0066336	0.0488	0.487625
ASCRP3010635	hsa_circ_0050301	0.0489	-0.941933
ASCRP3013030	hsa_circ_0046178	0.0499	0.519524
ASCRP3009795	hsa_circ_0081069	0.0499	1.02714
ASCRP3012293	hsa_circ_0008260	0.0509	-0.742278
ASCRP3005483	hsa_circ_0012144	0.0514	0.400367
ASCRP3009428	hsa_circ_0073244	0.0517	-0.714427
ASCRP3008209	hsa_circ_0021732	0.054	-2.17042
ASCRP3001944	hsa_circ_0008450	0.0544	0.558292
ASCRP3002070	hsa_circ_0001261	0.0546	-0.49704
ASCRP3003646	hsa_circ_0004276	0.0548	-1.27102
ASCRP3012860	hsa_circ_0070617	0.0556	-0.818562
ASCRP3011885	hsa_circ_0007426	0.0556	-0.640274
ASCRP3005303	hsa_circ_0017647	0.0556	-0.648439
ASCRP3009547	hsa_circ_0016545	0.0564	0.538603
ASCRP3002131	hsa_circ_0013204	0.0568	-0.574818
ASCRP3005733	hsa_circ_0000196	0.0577	-0.470725
ASCRP3012802	hsa_circ_0080649	0.058	-1.07214
ASCRP3010923	hsa_circ_0002454	0.0584	-0.575948
ASCRP3008880	hsa_circ_0003575	0.0596	-0.748616
ASCRP3000397	hsa_circ_0022537	0.0611	-0.647397
ASCRP3012875	hsa_circ_0091449	0.0617	0.720694
ASCRP3010551	hsa_circ_0004796	0.0618	0.578509
ASCRP3001025	hsa_circ_0005397	0.0622	-0.612206
ASCRP3002263	hsa_circ_0001263	0.0631	-0.545224
ASCRP3009140	hsa_circ_0001786	0.0642	-0.402753
ASCRP3005475	hsa_circ_0092281	0.0652	-0.564683
ASCRP3007212	hsa_circ_0050273	0.0663	-0.714115
ASCRP3008148	hsa_circ_0036599	0.0669	-0.813445
ASCRP3011699	hsa_circ_0027874	0.0674	0.360502
ASCRP3000965	hsa_circ_0057105	0.0678	-1.7173
ASCRP3007665	hsa_circ_0067919	0.068	0.45285
ASCRP3008047	hsa_circ_0051700	0.0682	0.669455
ASCRP3008584	hsa_circ_0014798	0.0682	-0.545486
ASCRP3001334	hsa_circ_0011167	0.0688	-0.504223
ASCRP3008942	hsa_circ_0047075	0.069	-0.413085
ASCRP3010833	hsa_circ_0000126	0.0701	-0.396361
ASCRP3004081	hsa_circ_0044328	0.0701	-0.63568
ASCRP3013047	hsa_circ_0003529	0.0708	-0.40292
ASCRP3000254	hsa_circ_0005819	0.0711	-0.420108
ASCRP3009490	hsa_circ_0006466	0.072	-0.711091
ASCRP3013263	hsa_circ_0031809	0.0722	0.548693
ASCRP3012565	hsa_circ_0040481	0.0723	-0.683091
ASCRP3007784	hsa_circ_0004988	0.0723	-0.589385
ASCRP3003000	hsa_circ_0012889	0.0724	0.395236
ASCRP3005555	hsa_circ_0003331	0.0724	0.401282
ASCRP3009750	hsa_circ_0084984	0.0727	0.478792
ASCRP3003142	hsa_circ_0017627	0.0736	-0.455643
ASCRP3002626	hsa_circ_0002103	0.0738	-0.402899
ASCRP3006882	hsa_circ_0034677	0.0738	-0.604542
ASCRP3013169	hsa_circ_0024604	0.0742	-0.842335
ASCRP3005415	hsa_circ_0022803	0.0743	1.1214
ASCRP3012720	hsa_circ_0008078	0.0743	-1.82506
ASCRP3013437	hsa_circ_0075488	0.0752	0.372114
ASCRP3002407	hsa_circ_0017310	0.0752	-0.699433
ASCRP3011176	hsa_circ_0047736	0.0761	-0.436793
ASCRP3006522	hsa_circ_0002318	0.0762	-0.472149
ASCRP3001012	hsa_circ_0001866	0.0766	-0.632566
ASCRP3001186	hsa_circ_0002869	0.0767	0.352726
ASCRP3003394	hsa_circ_0031038	0.0768	0.454687
ASCRP3004997	hsa_circ_0004018	0.0773	0.442211
ASCRP3012794	hsa_circ_0051246	0.0774	0.39231
ASCRP3008179	hsa_circ_0070626	0.0774	-0.968559
ASCRP3008354	hsa_circ_0042103	0.0778	-0.389707
ASCRP3005746	hsa_circ_0049831	0.0783	0.714068
ASCRP3001282	hsa_circ_0019632	0.0788	-1.1403
ASCRP3007499	hsa_circ_0006692	0.0805	-0.497314
ASCRP3009807	hsa_circ_0048704	0.0806	0.494788
ASCRP3008667	hsa_circ_0004525	0.0812	0.406216
ASCRP3013529	hsa_circ_0072917	0.082	-0.508149
ASCRP3008041	hsa_circ_0025822	0.0829	-0.360448
ASCRP3008102	hsa_circ_0046557	0.0831	0.434623
ASCRP3003082	hsa_circ_0073239	0.0833	0.701411
ASCRP3009322	hsa_circ_0002847	0.0834	-0.496882
ASCRP3002642	hsa_circ_0008042	0.0836	-0.500321
ASCRP3009068	hsa_circ_0000076	0.0837	-0.965064
ASCRP3001631	hsa_circ_0002368	0.0855	-0.655556
ASCRP3005655	hsa_circ_0043825	0.0855	-0.419363
ASCRP3001540	hsa_circ_0005142	0.0857	-0.463519
ASCRP3004149	hsa_circ_0059151	0.0858	0.464954
ASCRP3006578	hsa_circ_0036254	0.0859	0.577097
ASCRP3001076	hsa_circ_0004070	0.0863	0.423222
ASCRP3012991	hsa_circ_0053141	0.0865	0.506387
ASCRP3000405	hsa_circ_0023305	0.0867	0.520756
ASCRP3008703	hsa_circ_0006935	0.0875	-0.534376
ASCRP3006114	hsa_circ_0043785	0.0875	0.349796
ASCRP3001565	hsa_circ_0071106	0.0875	-0.460024
ASCRP3005743	hsa_circ_0038704	0.0886	-0.601456
ASCRP3008922	hsa_circ_0006256	0.0886	-0.424502
ASCRP3008624	hsa_circ_0006942	0.0887	-0.398713
ASCRP3004301	hsa_circ_0005403	0.0887	0.333448
ASCRP3004599	hsa_circ_0019803	0.0891	-0.713987
ASCRP3010985	hsa_circ_0018478	0.0893	-0.519662
ASCRP3002784	hsa_circ_0058916	0.0895	-0.508574
ASCRP3006157	hsa_circ_0004837	0.0897	-0.936476
ASCRP3000354	hsa_circ_0075533	0.09	-0.479606
ASCRP3009355	hsa_circ_0008272	0.0901	-0.527029
ASCRP3003259	hsa_circ_0004955	0.0901	-0.981056
ASCRP3002557	hsa_circ_0010988	0.0904	0.378336
ASCRP3011853	hsa_circ_0062984	0.0906	0.373622
ASCRP3007691	hsa_circ_0002566	0.0906	-0.983755
ASCRP3004828	hsa_circ_0075896	0.0908	-1.09797
ASCRP3004974	hsa_circ_0050851	0.0913	-0.524962
ASCRP3007131	hsa_circ_0006082	0.0914	-0.668511
ASCRP3001408	hsa_circ_0007475	0.0914	-0.365528
ASCRP3005759	hsa_circ_0059148	0.0919	0.423174
ASCRP3012292	hsa_circ_0002254	0.092	-0.588629
ASCRP3003557	hsa_circ_0003875	0.092	-0.428942
ASCRP3002419	hsa_circ_0004137	0.0921	-0.494346
ASCRP3010569	hsa_circ_0006006	0.0921	-1.37466
ASCRP3000673	hsa_circ_0027493	0.0922	-0.697288
ASCRP3009174	hsa_circ_0018331	0.0928	-0.621287
ASCRP3013227	hsa_circ_0057037	0.0929	-0.680056
ASCRP3008153	hsa_circ_0062545	0.093	-0.762306
ASCRP3010657	hsa_circ_0089339	0.093	-0.614677
ASCRP3009389	hsa_circ_0007762	0.0933	0.406939
ASCRP3006438	hsa_circ_0007874	0.094	-0.591917
ASCRP3004414	hsa_circ_0000324	0.0944	0.450312
ASCRP3005864	hsa_circ_0004254	0.0945	0.353789
ASCRP3001933	hsa_circ_0003394	0.0946	-0.76239
ASCRP3004816	hsa_circ_0031241	0.0946	-1.11241
ASCRP3003946	hsa_circ_0059616	0.0947	0.392812
ASCRP3004001	hsa_circ_0066874	0.0951	-1.01809
ASCRP3011009	hsa_circ_0009156	0.0952	-0.432396
ASCRP3002190	hsa_circ_0000541	0.096	-0.343108
ASCRP3009267	hsa_circ_0057104	0.0961	-1.9167
ASCRP3000786	hsa_circ_0039254	0.0965	-0.414195
ASCRP3007509	hsa_circ_0030039	0.0965	0.487121
ASCRP3002968	hsa_circ_0005796	0.0966	-0.39817
ASCRP3004563	hsa_circ_0008839	0.0969	-0.36775
ASCRP3006588	hsa_circ_0064019	0.0974	-0.831543
ASCRP3001888	hsa_circ_0076798	0.0976	0.644433
ASCRP3003247	hsa_circ_0028605	0.0987	-0.424915
ASCRP3004511	hsa_circ_0008664	0.0991	-0.336879
ASCRP3011166	hsa_circ_0005354	0.0991	-1.34778
ASCRP3011777	hsa_circ_0043522	0.0996	0.401504
ASCRP3013146	hsa_circ_0061554	0.0997	0.361071
ASCRP3011817	hsa_circ_0068684	0.0999	0.402728
ASCRP3006052	hsa_circ_0058923	0.1001	-0.853005
ASCRP3013492	hsa_circ_0000885	0.1002	0.444107
ASCRP3006818	hsa_circ_0040609	0.1023	-0.747074
ASCRP3009218	hsa_circ_0000075	0.1024	-1.29354
ASCRP3007801	hsa_circ_0001251	0.1028	-0.481727
ASCRP3000476	hsa_circ_0087856	0.1028	0.397931
ASCRP3001001	hsa_circ_0083957	0.1034	-0.742935
ASCRP3004582	hsa_circ_0004104	0.1034	0.967631
ASCRP3007938	hsa_circ_0007903	0.1038	-0.483121
ASCRP3010006	hsa_circ_0052320	0.104	0.464062
ASCRP3001409	hsa_circ_0070689	0.104	0.317362
ASCRP3003414	hsa_circ_0008995	0.1046	-0.727807
ASCRP3002954	hsa_circ_0000835	0.1049	-0.731672
ASCRP3012017	hsa_circ_0074834	0.1062	0.552498
ASCRP3010074	hsa_circ_0039187	0.1065	-0.639124
ASCRP3004523	hsa_circ_0061111	0.1072	-0.395066
ASCRP3011039	hsa_circ_0003643	0.1072	-1.33768
ASCRP3002987	hsa_circ_0049587	0.1073	0.429627
ASCRP3010893	hsa_circ_0030042	0.1075	-0.727063
ASCRP3011214	hsa_circ_0008821	0.1075	0.515532
ASCRP3007412	hsa_circ_0001113	0.1076	0.411013
ASCRP3004829	hsa_circ_0072025	0.1078	-1.07633
ASCRP3004928	hsa_circ_0081188	0.1079	-0.702607
ASCRP3009138	hsa_circ_0002452	0.1083	-0.525815
ASCRP3008901	hsa_circ_0089837	0.1084	-0.437907
ASCRP3012205	hsa_circ_0046419	0.1088	-0.348584
ASCRP3012866	hsa_circ_0002226	0.1089	-0.729417
ASCRP3007918	hsa_circ_0007180	0.1096	-0.589181
ASCRP3007586	hsa_circ_0074595	0.1098	0.573591
ASCRP3011487	hsa_circ_0049783	0.1106	0.350941
ASCRP3008152	hsa_circ_0017099	0.111	1.03294
ASCRP3009924	hsa_circ_0026457	0.1115	-0.694909
ASCRP3004606	hsa_circ_0000384	0.1119	-1.53137
ASCRP3012480	hsa_circ_0089763	0.1122	-1.0966
ASCRP3008850	hsa_circ_0008350	0.1123	-0.437822
ASCRP3007974	hsa_circ_0003344	0.1128	0.326834
ASCRP3008186	hsa_circ_0009004	0.1134	0.51317
ASCRP3004170	hsa_circ_0000108	0.1135	-0.364317
ASCRP3000035	hsa_circ_0061825	0.1135	-0.906241
ASCRP3008240	hsa_circ_0051214	0.1137	0.410361
ASCRP3003264	hsa_circ_0000161	0.1141	-0.743027
ASCRP3000175	hsa_circ_0045801	0.1143	0.386336
ASCRP3006941	hsa_circ_0006847	0.1146	0.703838
ASCRP3006156	hsa_circ_0072876	0.1149	-0.719641
ASCRP3006240	hsa_circ_0000890	0.1154	0.617855
ASCRP3006737	hsa_circ_0067175	0.1155	-0.482082
ASCRP3004209	hsa_circ_0050873	0.1167	-0.632261
ASCRP3000047	hsa_circ_0004767	0.1167	-0.744984
ASCRP3010364	hsa_circ_0050486	0.1168	0.310083
ASCRP3010455	hsa_circ_0044067	0.1169	0.319423
ASCRP3008848	hsa_circ_0017683	0.1177	-0.414914
ASCRP3009660	hsa_circ_0003990	0.1178	-0.458477
ASCRP3010038	hsa_circ_0003549	0.1181	-0.855558
ASCRP3004458	hsa_circ_0070933	0.1183	-0.965077
ASCRP3013076	hsa_circ_0006276	0.1185	0.415526
ASCRP3007511	hsa_circ_0022378	0.1191	-0.840539
ASCRP3010302	hsa_circ_0067772	0.12	-0.355718
ASCRP3000497	hsa_circ_0001439	0.1201	-1.47656
ASCRP3007980	hsa_circ_0089371	0.1201	-0.623023
ASCRP3002747	hsa_circ_0003839	0.1202	0.3932
ASCRP3013159	hsa_circ_0001498	0.1211	-0.373281
ASCRP3009397	hsa_circ_0008122	0.1212	-0.470104
ASCRP3005651	hsa_circ_0046555	0.1212	0.408883
ASCRP3006032	hsa_circ_0020407	0.1213	0.492678
ASCRP3002556	hsa_circ_0054970	0.1218	-0.442178
ASCRP3003270	hsa_circ_0000280	0.1219	0.421721
ASCRP3005602	hsa_circ_0005044	0.1228	0.31658
ASCRP3000742	hsa_circ_0001682	0.1234	-0.34569
ASCRP3001381	hsa_circ_0005882	0.1237	-1.08135
ASCRP3008146	hsa_circ_0018900	0.1238	-0.301048
ASCRP3005452	hsa_circ_0045751	0.1242	-0.469374
ASCRP3006585	hsa_circ_0006590	0.1244	-0.422482
ASCRP3007580	hsa_circ_0055264	0.1245	0.35789
ASCRP3005999	hsa_circ_0003910	0.1245	-0.661018
ASCRP3003463	hsa_circ_0062712	0.1247	-0.32467
ASCRP3005983	hsa_circ_0069738	0.1248	-0.716731
ASCRP3011549	hsa_circ_0046188	0.125	0.469938
ASCRP3003403	hsa_circ_0078175	0.1251	0.326547
ASCRP3001557	hsa_circ_0001440	0.1251	-0.629045
ASCRP3008271	hsa_circ_0001869	0.1253	-1.21784
ASCRP3012255	hsa_circ_0003300	0.1253	-0.386284
ASCRP3003638	hsa_circ_0072387	0.1255	-0.43442
ASCRP3011421	hsa_circ_0005637	0.1255	-0.398298
ASCRP3007806	hsa_circ_0082333	0.1257	-0.982029
ASCRP3003243	hsa_circ_0091581	0.1264	0.474262
ASCRP3005855	hsa_circ_0001641	0.1275	-0.624462
ASCRP3007647	hsa_circ_0008694	0.1275	0.381364
ASCRP3002472	hsa_circ_0005811	0.1279	-0.558484
ASCRP3003534	hsa_circ_0001974	0.1283	0.345094
ASCRP3008481	hsa_circ_0005129	0.1285	-0.432174
ASCRP3003793	hsa_circ_0083996	0.1285	-0.324326
ASCRP3000925	hsa_circ_0059074	0.1286	-0.489495
ASCRP3000483	hsa_circ_0066556	0.1289	-0.862342
ASCRP3001738	hsa_circ_0003722	0.1295	0.326582
ASCRP3011996	hsa_circ_0001147	0.1296	-1.0884
ASCRP3009824	hsa_circ_0086482	0.1301	-0.454664
ASCRP3003560	hsa_circ_0019646	0.1302	0.396941
ASCRP3012147	hsa_circ_0003645	0.1308	0.76207
ASCRP3007627	hsa_circ_0006633	0.1308	-1.29662
ASCRP3007963	hsa_circ_0001512	0.1315	-1.31031
ASCRP3000912	hsa_circ_0006848	0.1316	-1.13859
ASCRP3000270	hsa_circ_0051908	0.1322	0.63702
ASCRP3005993	hsa_circ_0001722	0.1329	-1.68372
ASCRP3009810	hsa_circ_0003390	0.1339	-0.365187
ASCRP3007740	hsa_circ_0000978	0.134	-0.438224
ASCRP3004454	hsa_circ_0010921	0.1343	-0.741792
ASCRP3004529	hsa_circ_0008558	0.1345	-0.628319
ASCRP3004727	hsa_circ_0001354	0.1345	0.451698
ASCRP3005489	hsa_circ_0085362	0.1346	0.334969
ASCRP3007829	hsa_circ_0000733	0.1347	0.294168
ASCRP3012018	hsa_circ_0036354	0.1348	-0.278525
ASCRP3001959	hsa_circ_0005322	0.135	-0.409084
ASCRP3005056	hsa_circ_0080250	0.1359	0.311219
ASCRP3012990	hsa_circ_0025135	0.1359	-0.366989
ASCRP3013192	hsa_circ_0007695	0.136	-0.349067
ASCRP3009662	hsa_circ_0004870	0.1366	-0.709223
ASCRP3009470	hsa_circ_0018845	0.1369	-0.377245
ASCRP3002253	hsa_circ_0001309	0.137	-0.717235
ASCRP3001430	hsa_circ_0000720	0.1373	-0.312139
ASCRP3003704	hsa_circ_0052345	0.1378	0.351773
ASCRP3010545	hsa_circ_0023865	0.1384	-0.50005
ASCRP3006992	hsa_circ_0002003	0.1384	-0.569089
ASCRP3000256	hsa_circ_0005248	0.1385	-0.363061
ASCRP3001797	hsa_circ_0003342	0.1386	0.358535
ASCRP3011308	hsa_circ_0006726	0.1387	0.337569
ASCRP3013000	hsa_circ_0001371	0.1388	0.50971
ASCRP3008425	hsa_circ_0002981	0.139	-0.315806
ASCRP3003975	hsa_circ_0062277	0.1393	0.325841
ASCRP3009730	hsa_circ_0000393	0.1393	0.376209
ASCRP3004013	hsa_circ_0009582	0.1395	-0.657455
ASCRP3010995	hsa_circ_0008419	0.1396	0.355331
ASCRP3008401	hsa_circ_0006602	0.1399	-1.31206
ASCRP3004740	hsa_circ_0005835	0.1403	-0.474357
ASCRP3009627	hsa_circ_0048000	0.1405	-0.494727
ASCRP3009036	hsa_circ_0026153	0.1406	-0.406268
ASCRP3008819	hsa_circ_0018572	0.1408	0.372159
ASCRP3005470	hsa_circ_0005402	0.1409	0.797
ASCRP3007090	hsa_circ_0078432	0.1409	-0.327689
ASCRP3002937	hsa_circ_0047880	0.1415	-1.11163
ASCRP3005463	hsa_circ_0040787	0.142	0.340244
ASCRP3005143	hsa_circ_0035189	0.1424	-0.969094
ASCRP3009715	hsa_circ_0020545	0.1426	-0.35744
ASCRP3013025	hsa_circ_0092341	0.1426	-0.678479
ASCRP3007477	hsa_circ_0057748	0.1427	-1.30443
ASCRP3007454	hsa_circ_0048430	0.143	0.277282
ASCRP3004770	hsa_circ_0028241	0.1434	0.34192
ASCRP3006167	hsa_circ_0028299	0.1437	-0.522196
ASCRP3000596	hsa_circ_0001676	0.1439	-0.909296
ASCRP3002273	hsa_circ_0065217	0.1444	0.444914
ASCRP3003049	hsa_circ_0006552	0.1444	0.597196
ASCRP3002573	hsa_circ_0014628	0.1444	-0.797667
ASCRP3004919	hsa_circ_0002692	0.1447	-0.527667
ASCRP3006046	hsa_circ_0000813	0.1449	0.455207
ASCRP3011812	hsa_circ_0005085	0.145	0.295431
ASCRP3000606	hsa_circ_0000690	0.1455	-0.631575
ASCRP3010468	hsa_circ_0003227	0.1456	0.323723
ASCRP3012582	hsa_circ_0004245	0.1463	-0.600819
ASCRP3008540	hsa_circ_0010210	0.1466	0.491364
ASCRP3009124	hsa_circ_0004905	0.1466	0.352684
ASCRP3006817	hsa_circ_0006137	0.1472	-0.750867
ASCRP3007875	hsa_circ_0056734	0.1475	0.565561
ASCRP3010937	hsa_circ_0013480	0.1475	1.02533
ASCRP3008479	hsa_circ_0009169	0.1478	0.383663
ASCRP3002103	hsa_circ_0000139	0.1479	-0.803619
ASCRP3008963	hsa_circ_0011636	0.148	-0.437312
ASCRP3004968	hsa_circ_0021461	0.148	-0.483768
ASCRP3004593	hsa_circ_0081888	0.148	0.799339
ASCRP3006595	hsa_circ_0080214	0.1482	0.304893
ASCRP3000894	hsa_circ_0003661	0.1486	-0.365301
ASCRP3000751	hsa_circ_0005965	0.1486	-0.510708
ASCRP3002399	hsa_circ_0008069	0.1487	0.328253
ASCRP3005186	hsa_circ_0063226	0.1492	-0.352584
ASCRP3004800	hsa_circ_0041103	0.1492	0.367536
ASCRP3000985	hsa_circ_0008417	0.1492	-0.797284
ASCRP3002378	hsa_circ_0007694	0.1493	-1.25279
ASCRP3000344	hsa_circ_0004650	0.1494	-0.466887
ASCRP3009957	hsa_circ_0001047	0.1499	0.328957
ASCRP3007478	hsa_circ_0053063	0.1503	0.513741
ASCRP3008067	hsa_circ_0007719	0.1504	-0.92286
ASCRP3010321	hsa_circ_0072012	0.1505	0.267968
ASCRP3002361	hsa_circ_0023690	0.1506	-0.626876
ASCRP3013449	hsa_circ_0004706	0.1507	-0.634053
ASCRP3012586	hsa_circ_0001170	0.1509	0.46059
ASCRP3003138	hsa_circ_0005873	0.1514	-0.753664
ASCRP3002324	hsa_circ_0003638	0.1514	-0.355509
ASCRP3012604	hsa_circ_0004459	0.1514	0.284098
ASCRP3006323	hsa_circ_0085931	0.1515	0.427646
ASCRP3008649	hsa_circ_0026652	0.1517	0.310189
ASCRP3010808	hsa_circ_0007395	0.1517	-1.06637
ASCRP3005772	hsa_circ_0011849	0.1518	0.328931
ASCRP3004791	hsa_circ_0004729	0.1518	-0.61588
ASCRP3004667	hsa_circ_0029325	0.152	-0.311264
ASCRP3003651	hsa_circ_0007085	0.1521	-0.852792
ASCRP3001182	hsa_circ_0001411	0.1523	-1.67215
ASCRP3000615	hsa_circ_0054406	0.1524	-0.584474
ASCRP3003295	hsa_circ_0001014	0.1525	-1.17335
ASCRP3005607	hsa_circ_0049729	0.1528	-0.421415
ASCRP3000797	hsa_circ_0005307	0.1528	0.341481
ASCRP3003186	hsa_circ_0035958	0.1528	-0.361757
ASCRP3011687	hsa_circ_0013912	0.1529	0.326551
ASCRP3007286	hsa_circ_0000638	0.1534	-0.788556
ASCRP3007507	hsa_circ_0079329	0.1535	-0.376868
ASCRP3008569	hsa_circ_0075447	0.1536	-0.496276
ASCRP3003303	hsa_circ_0092274	0.1539	0.271704
ASCRP3008522	hsa_circ_0001467	0.1541	0.288992
ASCRP3005644	hsa_circ_0033191	0.1541	0.295987
ASCRP3000444	hsa_circ_0001104	0.1542	-0.736799
ASCRP3012285	hsa_circ_0002215	0.1543	-1.07711
ASCRP3003721	hsa_circ_0007704	0.1544	0.956076
ASCRP3007609	hsa_circ_0000875	0.1545	0.419914
ASCRP3001527	hsa_circ_0060342	0.1546	-0.54426
ASCRP3001364	hsa_circ_0008898	0.1549	-0.782412
ASCRP3010297	hsa_circ_0001946	0.1552	0.501403
ASCRP3007302	hsa_circ_0003272	0.1554	-0.350865
ASCRP3009352	hsa_circ_0059476	0.1558	0.715509
ASCRP3009114	hsa_circ_0009594	0.1562	-0.623998
ASCRP3011874	hsa_circ_0008828	0.1564	-0.288139
ASCRP3002320	hsa_circ_0004619	0.1567	-0.294385
ASCRP3001042	hsa_circ_0020097	0.1568	0.430231
ASCRP3009329	hsa_circ_0000904	0.1569	0.31066
ASCRP3000199	hsa_circ_0002867	0.157	-0.702847
ASCRP3005982	hsa_circ_0056042	0.157	0.264282
ASCRP3007815	hsa_circ_0054672	0.1571	-0.326413
ASCRP3008446	hsa_circ_0000223	0.1572	0.287903
ASCRP3006947	hsa_circ_0006209	0.1572	0.349708
ASCRP3001185	hsa_circ_0007021	0.1573	-0.438428
ASCRP3002518	hsa_circ_0008952	0.1573	-0.613949
ASCRP3012770	hsa_circ_0061548	0.1573	0.378011
ASCRP3008826	hsa_circ_0018844	0.1575	-0.442193
ASCRP3008465	hsa_circ_0060930	0.1576	0.518146
ASCRP3004420	hsa_circ_0033149	0.1576	-1.71984
ASCRP3003574	hsa_circ_0031147	0.1577	-0.664619
ASCRP3003900	hsa_circ_0011480	0.1579	0.422319
ASCRP3004143	hsa_circ_0087400	0.1584	-0.459242
ASCRP3011863	hsa_circ_0007940	0.1585	0.382014
ASCRP3009919	hsa_circ_0000809	0.1586	0.577069
ASCRP3006372	hsa_circ_0006539	0.1587	-0.3393
ASCRP3012012	hsa_circ_0003119	0.1588	-0.266685
ASCRP3010776	hsa_circ_0002629	0.1588	-0.618677
ASCRP3003585	hsa_circ_0003485	0.1592	0.264073
ASCRP3001324	hsa_circ_0000569	0.1595	-0.65572
ASCRP3002192	hsa_circ_0004219	0.1599	-0.29069
ASCRP3002783	hsa_circ_0045409	0.16	0.512535
ASCRP3009522	hsa_circ_0088635	0.1601	-0.272047
ASCRP3012781	hsa_circ_0024997	0.1606	-1.03968
ASCRP3009277	hsa_circ_0001650	0.1612	0.354683
ASCRP3011886	hsa_circ_0003441	0.1613	-1.24618
ASCRP3010756	hsa_circ_0069980	0.1614	0.314853
ASCRP3007073	hsa_circ_0006810	0.1614	-0.318206
ASCRP3002832	hsa_circ_0061405	0.1614	-0.285145
ASCRP3008846	hsa_circ_0018848	0.1615	-0.307368
ASCRP3008046	hsa_circ_0022015	0.1617	0.323288
ASCRP3011613	hsa_circ_0006946	0.1619	0.599865
ASCRP3011995	hsa_circ_0000285	0.1624	0.587455
ASCRP3012877	hsa_circ_0047879	0.1624	-1.00505
ASCRP3006940	hsa_circ_0076078	0.1625	0.283347
ASCRP3013345	hsa_circ_0019054	0.1625	-0.322125
ASCRP3000038	hsa_circ_0001445	0.1626	-1.05033
ASCRP3013191	hsa_circ_0000997	0.1627	-0.682473
ASCRP3002321	hsa_circ_0004912	0.1632	-1.22629
ASCRP3003289	hsa_circ_0002534	0.1633	-0.455041
ASCRP3007988	hsa_circ_0005028	0.1633	-0.880572
ASCRP3010804	hsa_circ_0020275	0.1635	0.353462
ASCRP3007558	hsa_circ_0001294	0.1636	0.276065
ASCRP3001395	hsa_circ_0007135	0.1638	-1.18167
ASCRP3013321	hsa_circ_0004217	0.1639	-0.400415
ASCRP3001294	hsa_circ_0002863	0.1644	-0.443596
ASCRP3012787	hsa_circ_0004665	0.1646	-0.565603
ASCRP3011120	hsa_circ_0000002	0.1647	-1.57217
ASCRP3006699	hsa_circ_0031570	0.1649	0.25954
ASCRP3004184	hsa_circ_0043001	0.1651	-0.351138
ASCRP3007794	hsa_circ_0001377	0.1651	0.621891
ASCRP3009769	hsa_circ_0004113	0.1652	-0.748259
ASCRP3008454	hsa_circ_0004599	0.1653	0.442829
ASCRP3010848	hsa_circ_0058565	0.1653	0.378937
ASCRP3006601	hsa_circ_0050834	0.1655	-0.389592
ASCRP3002890	hsa_circ_0006105	0.1657	-0.272792
ASCRP3012217	hsa_circ_0000211	0.1661	-1.16915
ASCRP3003045	hsa_circ_0089739	0.1666	0.270535
ASCRP3009208	hsa_circ_0031250	0.1669	-0.608423
ASCRP3009115	hsa_circ_0005039	0.1669	-0.351522
ASCRP3003586	hsa_circ_0010358	0.167	0.345807
ASCRP3011108	hsa_circ_0002504	0.1673	-1.22732
ASCRP3001143	hsa_circ_0007209	0.1674	0.466632
ASCRP3002040	hsa_circ_0003239	0.1674	-1.44352
ASCRP3012788	hsa_circ_0005372	0.1677	-0.556015
ASCRP3003374	hsa_circ_0074537	0.168	-0.470195
ASCRP3008751	hsa_circ_0021549	0.1681	0.72544
ASCRP3006328	hsa_circ_0017819	0.1684	0.306025
ASCRP3002955	hsa_circ_0008257	0.1686	-0.66455
ASCRP3007016	hsa_circ_0041098	0.1687	0.278412
ASCRP3003568	hsa_circ_0030388	0.1687	0.420986
ASCRP3006725	hsa_circ_0057362	0.1688	0.965496
ASCRP3000690	hsa_circ_0017438	0.1689	0.256998
ASCRP3006435	hsa_circ_0003438	0.169	-0.273355
ASCRP3006796	hsa_circ_0049785	0.1691	0.826885
ASCRP3004186	hsa_circ_0001968	0.1693	-0.369991
ASCRP3002669	hsa_circ_0005385	0.1693	-0.343789
ASCRP3005632	hsa_circ_0009043	0.1696	-1.5265
ASCRP3001777	hsa_circ_0010052	0.1697	-0.486508
ASCRP3012266	hsa_circ_0047022	0.1699	-0.273418
ASCRP3013031	hsa_circ_0037422	0.1703	-0.273132
ASCRP3010011	hsa_circ_0082720	0.1704	0.250972
ASCRP3006720	hsa_circ_0058497	0.1704	-1.10028
ASCRP3001905	hsa_circ_0062556	0.1706	0.262613
ASCRP3006071	hsa_circ_0092371	0.1707	0.383173
ASCRP3009195	hsa_circ_0003060	0.1707	-0.510279
ASCRP3011467	hsa_circ_0017403	0.1708	0.379553
ASCRP3012391	hsa_circ_0001684	0.1712	-1.04776
ASCRP3008370	hsa_circ_0001158	0.1713	0.300002
ASCRP3000700	hsa_circ_0052095	0.1714	-0.899764
ASCRP3011015	hsa_circ_0006665	0.1716	-0.740643
ASCRP3009985	hsa_circ_0001721	0.1717	-0.55473
ASCRP3002057	hsa_circ_0008106	0.1718	-0.427898
ASCRP3003267	hsa_circ_0009062	0.1722	-0.533257
ASCRP3012766	hsa_circ_0063725	0.1723	0.377463
ASCRP3012916	hsa_circ_0006801	0.1725	-0.526145
ASCRP3000659	hsa_circ_0001290	0.173	-1.31544
ASCRP3002148	hsa_circ_0001555	0.1732	-0.523408
ASCRP3002387	hsa_circ_0077753	0.1732	0.260625
ASCRP3004441	hsa_circ_0047582	0.1733	-0.614271
ASCRP3001682	hsa_circ_0001330	0.1733	-0.536025
ASCRP3010796	hsa_circ_0076336	0.1735	0.521527
ASCRP3009566	hsa_circ_0008832	0.1735	-0.785981
ASCRP3000495	hsa_circ_0042961	0.1736	-1.0136
ASCRP3011318	hsa_circ_0014201	0.1739	0.343976
ASCRP3009740	hsa_circ_0007010	0.1742	-0.528313
ASCRP3001809	hsa_circ_0052767	0.1744	-0.293383
ASCRP3005600	hsa_circ_0000944	0.1744	-0.615466
ASCRP3006932	hsa_circ_0082951	0.1747	-0.685683
ASCRP3009579	hsa_circ_0008285	0.1747	-0.910932
ASCRP3003066	hsa_circ_0003056	0.1748	-1.57943
ASCRP3000510	hsa_circ_0031482	0.1748	-0.328742
ASCRP3009407	hsa_circ_0079813	0.1749	-0.799986
ASCRP3002432	hsa_circ_0011631	0.1751	0.324498
ASCRP3003387	hsa_circ_0047700	0.1754	-0.321056
ASCRP3004246	hsa_circ_0007071	0.1758	0.25695
ASCRP3001954	hsa_circ_0083756	0.1759	-0.55685
ASCRP3001473	hsa_circ_0003333	0.1761	-0.844169
ASCRP3005919	hsa_circ_0002938	0.1762	1.13778
ASCRP3009282	hsa_circ_0005131	0.1767	0.399591
ASCRP3002988	hsa_circ_0008911	0.1771	-0.263248
ASCRP3009553	hsa_circ_0031235	0.1773	-1.51734
ASCRP3005857	hsa_circ_0088479	0.1775	-0.410033
ASCRP3009669	hsa_circ_0006404	0.1779	-0.543894
ASCRP3004604	hsa_circ_0074927	0.1783	0.285185
ASCRP3001005	hsa_circ_0047274	0.1784	-0.402306
ASCRP3013298	hsa_circ_0008253	0.1785	0.599407
ASCRP3003236	hsa_circ_0020197	0.1786	0.305114
ASCRP3009584	hsa_circ_0045219	0.1786	-0.37229
ASCRP3011738	hsa_circ_0005065	0.1788	-0.867087
ASCRP3000807	hsa_circ_0024529	0.1793	0.254809
ASCRP3008734	hsa_circ_0010024	0.1794	-0.242448
ASCRP3001500	hsa_circ_0006174	0.1794	0.304596
ASCRP3004684	hsa_circ_0087564	0.18	0.503514
ASCRP3004288	hsa_circ_0006823	0.1801	-0.278599
ASCRP3012427	hsa_circ_0091024	0.1802	-0.298934
ASCRP3003507	hsa_circ_0002079	0.1802	0.325834
ASCRP3005588	hsa_circ_0004942	0.1803	-0.683805
ASCRP3013456	hsa_circ_0026885	0.1806	-0.300144
ASCRP3009594	hsa_circ_0033126	0.1807	-0.677421
ASCRP3003629	hsa_circ_0045309	0.1808	0.403741
ASCRP3007127	hsa_circ_0072678	0.1809	-0.321236
ASCRP3003219	hsa_circ_0071174	0.1812	-0.598448
ASCRP3005832	hsa_circ_0092312	0.1812	0.27305
ASCRP3005714	hsa_circ_0007912	0.1813	0.493168
ASCRP3003524	hsa_circ_0028595	0.1814	0.288791
ASCRP3005114	hsa_circ_0079362	0.1815	0.362864
ASCRP3010919	hsa_circ_0000734	0.1815	0.391104
ASCRP3010049	hsa_circ_0001198	0.1815	-0.243726
ASCRP3009789	hsa_circ_0008577	0.1816	0.320408
ASCRP3008457	hsa_circ_0050514	0.1816	-0.600326
ASCRP3002637	hsa_circ_0038349	0.1816	-0.499119
ASCRP3000351	hsa_circ_0004808	0.1819	-0.459906
ASCRP3010758	hsa_circ_0027795	0.1819	0.272169
ASCRP3005656	hsa_circ_0008295	0.182	0.641362
ASCRP3008587	hsa_circ_0000664	0.1822	0.311994
ASCRP3010510	hsa_circ_0004189	0.1827	-0.829574
ASCRP3008195	hsa_circ_0080170	0.1827	0.354441
ASCRP3009572	hsa_circ_0023908	0.1828	-0.404682
ASCRP3004662	hsa_circ_0000217	0.1828	-0.64239
ASCRP3000447	hsa_circ_0009068	0.1828	-0.36385
ASCRP3009382	hsa_circ_0001546	0.1829	-1.13717
ASCRP3000629	hsa_circ_0000592	0.183	-0.430487
ASCRP3012023	hsa_circ_0075736	0.183	0.614272
ASCRP3007882	hsa_circ_0062191	0.1833	0.255655
ASCRP3006751	hsa_circ_0001583	0.1838	-1.52157
ASCRP3006764	hsa_circ_0050334	0.1839	-0.468645
ASCRP3000074	hsa_circ_0068655	0.1841	-1.85591
ASCRP3005116	hsa_circ_0006327	0.1841	0.485484
ASCRP3009468	hsa_circ_0000452	0.1842	0.250469
ASCRP3012668	hsa_circ_0017628	0.1847	-0.775642
ASCRP3000665	hsa_circ_0007877	0.1848	0.676521
ASCRP3003450	hsa_circ_0004757	0.1848	-0.718388
ASCRP3006758	hsa_circ_0086740	0.1851	0.304647
ASCRP3000714	hsa_circ_0043781	0.1853	0.639703
ASCRP3005577	hsa_circ_0005147	0.1855	-1.04577
ASCRP3005576	hsa_circ_0040987	0.1858	0.409893
ASCRP3013512	hsa_circ_0076179	0.1859	0.302623
ASCRP3009544	hsa_circ_0063019	0.186	-0.796991
ASCRP3000951	hsa_circ_0008629	0.1861	-0.446779
ASCRP3004501	hsa_circ_0006797	0.1863	-0.47043
ASCRP3003499	hsa_circ_0071099	0.1864	-0.338269
ASCRP3000908	hsa_circ_0000917	0.1867	-0.34882
ASCRP3003637	hsa_circ_0000830	0.1868	-0.78554
ASCRP3009695	hsa_circ_0092278	0.1873	-0.598118
ASCRP3011021	hsa_circ_0008760	0.1873	-0.523426
ASCRP3005635	hsa_circ_0080209	0.1875	0.595474
ASCRP3002531	hsa_circ_0001700	0.1877	0.482288
ASCRP3001450	hsa_circ_0000343	0.188	-0.356038
ASCRP3005256	hsa_circ_0001020	0.1885	-0.664624
ASCRP3010498	hsa_circ_0029410	0.1885	0.379229
ASCRP3007012	hsa_circ_0001724	0.1887	0.303221
ASCRP3003914	hsa_circ_0008758	0.1888	-0.585828
ASCRP3005119	hsa_circ_0010020	0.189	0.260309
ASCRP3002402	hsa_circ_0064277	0.1893	0.330929
ASCRP3011324	hsa_circ_0003275	0.1894	-0.485347
ASCRP3007623	hsa_circ_0003252	0.1894	0.326438
ASCRP3013044	hsa_circ_0003449	0.1895	-0.318059
ASCRP3011801	hsa_circ_0008708	0.1895	-0.817962
ASCRP3003823	hsa_circ_0020048	0.1895	0.348958
ASCRP3006442	hsa_circ_0006916	0.1896	-0.556515
ASCRP3005460	hsa_circ_0006725	0.1898	-0.515917
ASCRP3007862	hsa_circ_0000808	0.1899	0.275979
ASCRP3008404	hsa_circ_0016771	0.19	-0.745289
ASCRP3012283	hsa_circ_0009086	0.1903	0.456771
ASCRP3007482	hsa_circ_0007311	0.1904	0.305415
ASCRP3009869	hsa_circ_0022603	0.1905	0.373086
ASCRP3010100	hsa_circ_0036200	0.1906	0.45446
ASCRP3007337	hsa_circ_0085976	0.1908	0.368384
ASCRP3002603	hsa_circ_0075402	0.191	0.363001
ASCRP3007246	hsa_circ_0080320	0.1913	-0.84876
ASCRP3004476	hsa_circ_0006716	0.1914	-0.377476
ASCRP3009375	hsa_circ_0005362	0.1915	0.317485
ASCRP3006284	hsa_circ_0005785	0.1916	0.41682
ASCRP3002731	hsa_circ_0011047	0.1917	-0.33661
ASCRP3002344	hsa_circ_0003630	0.1921	-0.369673
ASCRP3013278	hsa_circ_0023523	0.1924	-0.429199
ASCRP3013429	hsa_circ_0003341	0.1926	-0.423816
ASCRP3004905	hsa_circ_0000158	0.1927	0.248845
ASCRP3002860	hsa_circ_0001785	0.1927	-0.712286
ASCRP3012998	hsa_circ_0035560	0.1929	0.70191
ASCRP3002140	hsa_circ_0060551	0.193	0.294923
ASCRP3012686	hsa_circ_0001345	0.1931	0.261374
ASCRP3004533	hsa_circ_0013055	0.1932	-1.18398
ASCRP3006565	hsa_circ_0000311	0.1933	-0.788994
ASCRP3005091	hsa_circ_0009140	0.1933	-0.366038
ASCRP3001833	hsa_circ_0001119	0.1933	-0.651543
ASCRP3004572	hsa_circ_0064679	0.1934	0.284446
ASCRP3012299	hsa_circ_0076054	0.1936	0.274086
ASCRP3012327	hsa_circ_0005644	0.194	-0.574482
ASCRP3010179	hsa_circ_0012299	0.1943	0.413604
ASCRP3007005	hsa_circ_0068400	0.1947	0.31234
ASCRP3003747	hsa_circ_0003265	0.1948	0.282594
ASCRP3002738	hsa_circ_0010450	0.195	-0.2653
ASCRP3002699	hsa_circ_0042645	0.1953	0.252638
ASCRP3001941	hsa_circ_0001772	0.1954	-0.856495
ASCRP3009745	hsa_circ_0004607	0.1955	-0.338816
ASCRP3007284	hsa_circ_0076413	0.1957	0.484874
ASCRP3000494	hsa_circ_0006430	0.1961	0.269556
ASCRP3007458	hsa_circ_0006508	0.1963	-0.799789
ASCRP3002294	hsa_circ_0007632	0.1964	-0.90316
ASCRP3006871	hsa_circ_0032244	0.1964	-0.74792
ASCRP3003159	hsa_circ_0005542	0.1964	-1.028
ASCRP3011904	hsa_circ_0001250	0.1965	-0.6498
ASCRP3004019	hsa_circ_0030389	0.1966	0.379954
ASCRP3012878	hsa_circ_0064644	0.1966	0.809695
ASCRP3012187	hsa_circ_0040792	0.1966	0.27815
ASCRP3004642	hsa_circ_0032959	0.1969	-0.93481
ASCRP3011650	hsa_circ_0061847	0.1972	0.280381
ASCRP3003575	hsa_circ_0039134	0.1972	0.302229
ASCRP3007406	hsa_circ_0000784	0.1974	0.452243
ASCRP3002165	hsa_circ_0003720	0.1975	0.36859
ASCRP3010397	hsa_circ_0062139	0.1976	0.374204
ASCRP3006830	hsa_circ_0069340	0.1977	-0.326211
ASCRP3008704	hsa_circ_0015063	0.1978	0.312628
ASCRP3011410	hsa_circ_0036320	0.1979	-0.963086
ASCRP3001457	hsa_circ_0075625	0.1983	0.586398
ASCRP3001963	hsa_circ_0022812	0.1985	0.641402
ASCRP3001216	hsa_circ_0007127	0.1985	-0.594043
ASCRP3003583	hsa_circ_0091894	0.1986	1.20734
ASCRP3006656	hsa_circ_0005540	0.199	-1.17947
ASCRP3012099	hsa_circ_0040625	0.1991	-0.255425
ASCRP3011760	hsa_circ_0001282	0.1992	-0.225343
ASCRP3006931	hsa_circ_0025500	0.1993	-0.286244
ASCRP3001967	hsa_circ_0002117	0.1994	-0.414106
ASCRP3008336	hsa_circ_0003677	0.1996	-0.637904
ASCRP3009965	hsa_circ_0000589	0.2	-0.460732
ASCRP3002371	hsa_circ_0003001	0.2001	0.278142
ASCRP3002138	hsa_circ_0029987	0.2003	0.337912
ASCRP3007772	hsa_circ_0090160	0.2004	0.409432
ASCRP3003836	hsa_circ_0001504	0.2008	0.269286
ASCRP3003464	hsa_circ_0003916	0.2008	-0.487572
ASCRP3004128	hsa_circ_0030292	0.201	0.400932
ASCRP3009216	hsa_circ_0005267	0.201	-0.376065
ASCRP3006359	hsa_circ_0004312	0.201	0.864737
ASCRP3000536	hsa_circ_0008604	0.2011	-0.776151
ASCRP3007111	hsa_circ_0074530	0.2011	0.377923
ASCRP3008628	hsa_circ_0002693	0.2012	-0.50984
ASCRP3000181	hsa_circ_0000615	0.2018	-0.498611
ASCRP3010419	hsa_circ_0026074	0.202	-1.10017
ASCRP3010894	hsa_circ_0001166	0.202	-0.721431
ASCRP3000517	hsa_circ_0001526	0.2022	0.246843
ASCRP3013363	hsa_circ_0000692	0.2022	-0.235754
ASCRP3011925	hsa_circ_0001212	0.2023	-0.913739
ASCRP3002565	hsa_circ_0035649	0.2028	-0.584544
ASCRP3011842	hsa_circ_0009344	0.2028	0.378674
ASCRP3006694	hsa_circ_0062709	0.2032	-0.304267
ASCRP3009812	hsa_circ_0014225	0.2036	-0.37948
ASCRP3013355	hsa_circ_0005619	0.2038	0.39028
ASCRP3001966	hsa_circ_0004649	0.2039	-0.533311
ASCRP3004148	hsa_circ_0007330	0.2039	-0.258877
ASCRP3000842	hsa_circ_0023977	0.2041	0.334018
ASCRP3007901	hsa_circ_0002306	0.205	0.385848
ASCRP3009010	hsa_circ_0000446	0.205	-0.764086
ASCRP3013328	hsa_circ_0023255	0.2051	0.334564
ASCRP3010871	hsa_circ_0004683	0.2051	-0.456312
ASCRP3006733	hsa_circ_0000120	0.2052	-0.549077
ASCRP3007355	hsa_circ_0063408	0.2053	0.585205
ASCRP3008387	hsa_circ_0004491	0.2057	-0.741168
ASCRP3005675	hsa_circ_0008615	0.2057	0.362486
ASCRP3013102	hsa_circ_0066631	0.2059	-0.35588
ASCRP3007572	hsa_circ_0000954	0.206	0.270672
ASCRP3001579	hsa_circ_0005630	0.2065	1.12133
ASCRP3000363	hsa_circ_0005782	0.2069	-1.16848
ASCRP3002479	hsa_circ_0008953	0.207	-0.383859
ASCRP3012392	hsa_circ_0003302	0.2072	-0.812155
ASCRP3006561	hsa_circ_0034805	0.2077	0.656249
ASCRP3006378	hsa_circ_0079284	0.2077	-1.1459
ASCRP3005664	hsa_circ_0038757	0.2078	0.246478
ASCRP3003943	hsa_circ_0028135	0.2079	0.283975
ASCRP3003373	hsa_circ_0005438	0.208	0.308286
ASCRP3003733	hsa_circ_0056939	0.2084	-0.28392
ASCRP3003284	hsa_circ_0004503	0.2085	-0.430916
ASCRP3007574	hsa_circ_0000536	0.2089	0.262433
ASCRP3007523	hsa_circ_0005043	0.209	-0.775314
ASCRP3002242	hsa_circ_0001944	0.2091	0.322541
ASCRP3005133	hsa_circ_0001492	0.2093	-0.824727
ASCRP3012296	hsa_circ_0003440	0.2095	-0.290773
ASCRP3003925	hsa_circ_0037377	0.2096	0.314854
ASCRP3011569	hsa_circ_0066701	0.2097	0.905304
ASCRP3008281	hsa_circ_0006554	0.2097	-0.756274
ASCRP3008489	hsa_circ_0001061	0.2098	-0.250738
ASCRP3003332	hsa_circ_0058196	0.2098	0.437757
ASCRP3006056	hsa_circ_0000679	0.2099	-0.512002
ASCRP3000599	hsa_circ_0014717	0.2099	-0.866981
ASCRP3012817	hsa_circ_0003247	0.2102	-0.614516
ASCRP3011285	hsa_circ_0077109	0.2103	-0.300296
ASCRP3004680	hsa_circ_0003147	0.2103	-0.618463
ASCRP3001168	hsa_circ_0009110	0.2105	-0.686519
ASCRP3009791	hsa_circ_0078768	0.2106	0.35775
ASCRP3009148	hsa_circ_0003238	0.2108	-0.319495
ASCRP3013521	hsa_circ_0014202	0.2109	0.315323
ASCRP3007330	hsa_circ_0000073	0.2109	-0.338963
ASCRP3002790	hsa_circ_0008698	0.211	0.342119
ASCRP3000296	hsa_circ_0000408	0.211	-0.42258
ASCRP3007758	hsa_circ_0070294	0.2114	0.465944
ASCRP3009462	hsa_circ_0072803	0.2115	-0.467649
ASCRP3010906	hsa_circ_0009548	0.2115	-0.644245
ASCRP3011688	hsa_circ_0005389	0.2116	0.51284
ASCRP3008842	hsa_circ_0003517	0.2119	-0.43294
ASCRP3012579	hsa_circ_0008104	0.2119	-0.265193
ASCRP3013292	hsa_circ_0017516	0.212	-1.15302
ASCRP3010755	hsa_circ_0000643	0.212	-0.778521
ASCRP3004008	hsa_circ_0080436	0.2121	0.329658
ASCRP3004874	hsa_circ_0001118	0.2121	-0.690458
ASCRP3003255	hsa_circ_0038479	0.2122	-0.399341
ASCRP3013211	hsa_circ_0004346	0.2122	0.400358
ASCRP3003910	hsa_circ_0055864	0.2126	0.602149
ASCRP3000207	hsa_circ_0003768	0.2128	-0.400737
ASCRP3005974	hsa_circ_0009064	0.2129	0.434484
ASCRP3008005	hsa_circ_0000825	0.213	-1.27921
ASCRP3000307	hsa_circ_0006750	0.213	-0.328593
ASCRP3008201	hsa_circ_0003790	0.2131	0.287204
ASCRP3012331	hsa_circ_0008784	0.2131	-0.418539
ASCRP3004401	hsa_circ_0008150	0.2134	0.389647
ASCRP3008984	hsa_circ_0005087	0.2134	-0.508044
ASCRP3005512	hsa_circ_0049954	0.2135	0.490326
ASCRP3005092	hsa_circ_0007456	0.2138	-1.02968
ASCRP3001444	hsa_circ_0002168	0.2139	0.331071
ASCRP3007556	hsa_circ_0039219	0.214	0.348506
ASCRP3002806	hsa_circ_0006010	0.2142	0.827398
ASCRP3004235	hsa_circ_0036234	0.2143	-0.257288
ASCRP3005503	hsa_circ_0078724	0.2143	-0.337807
ASCRP3013120	hsa_circ_0004074	0.2145	0.35244
ASCRP3001489	hsa_circ_0008786	0.2147	0.311667
ASCRP3010660	hsa_circ_0006884	0.2148	-1.1889
ASCRP3013395	hsa_circ_0083211	0.2149	-1.0195
ASCRP3009393	hsa_circ_0001280	0.2151	-0.335107
ASCRP3007292	hsa_circ_0001982	0.2152	-0.391383
ASCRP3005865	hsa_circ_0007701	0.2157	0.254562
ASCRP3003866	hsa_circ_0007234	0.2157	-0.350548
ASCRP3011630	hsa_circ_0029665	0.216	0.282432
ASCRP3000115	hsa_circ_0000980	0.2165	0.31829
ASCRP3005134	hsa_circ_0031720	0.2165	0.328338
ASCRP3005178	hsa_circ_0032746	0.2166	-0.889887
ASCRP3013357	hsa_circ_0002403	0.2167	-0.857143
ASCRP3005856	hsa_circ_0001333	0.2168	-0.867663
ASCRP3008779	hsa_circ_0002984	0.217	-0.34704
ASCRP3010281	hsa_circ_0029589	0.2172	-0.347608
ASCRP3005918	hsa_circ_0032603	0.2174	0.340292
ASCRP3005668	hsa_circ_0001735	0.2175	-0.408299
ASCRP3005903	hsa_circ_0072309	0.2176	-0.376424
ASCRP3011768	hsa_circ_0008086	0.2178	-0.524183
ASCRP3006824	hsa_circ_0058097	0.2178	0.57241
ASCRP3002582	hsa_circ_0020959	0.2181	0.412812
ASCRP3007445	hsa_circ_0001822	0.2183	-0.24951
ASCRP3010803	hsa_circ_0008016	0.2183	-0.677367
ASCRP3009188	hsa_circ_0005761	0.2184	-0.34637
ASCRP3008162	hsa_circ_0032552	0.2187	0.294111
ASCRP3002220	hsa_circ_0000444	0.2187	-0.312892
ASCRP3007067	hsa_circ_0001948	0.2191	-0.454409
ASCRP3007742	hsa_circ_0000522	0.2192	-0.314578
ASCRP3004034	hsa_circ_0006920	0.2193	-0.274735
ASCRP3001731	hsa_circ_0001529	0.2195	-0.905071
ASCRP3005985	hsa_circ_0025016	0.2198	0.532528
ASCRP3005112	hsa_circ_0006473	0.2202	-1.38613
ASCRP3011380	hsa_circ_0060158	0.2202	-0.240184
ASCRP3005128	hsa_circ_0001608	0.2203	-0.295398
ASCRP3011131	hsa_circ_0018405	0.2204	-0.333846
ASCRP3002906	hsa_circ_0070610	0.2204	0.529317
ASCRP3008611	hsa_circ_0011426	0.2205	-0.490839
ASCRP3001551	hsa_circ_0001937	0.2207	-0.469458
ASCRP3013029	hsa_circ_0022587	0.221	0.32896
ASCRP3002478	hsa_circ_0000053	0.2211	-0.499139
ASCRP3000158	hsa_circ_0004596	0.2212	-0.528056
ASCRP3003275	hsa_circ_0003179	0.2216	-0.308847
ASCRP3004813	hsa_circ_0000133	0.2217	0.438505
ASCRP3011827	hsa_circ_0059342	0.2218	0.232636
ASCRP3004598	hsa_circ_0007252	0.2222	-0.691096
ASCRP3001351	hsa_circ_0069586	0.2223	0.267157
ASCRP3004995	hsa_circ_0082600	0.2227	0.30594
ASCRP3012330	hsa_circ_0092329	0.2227	0.861577
ASCRP3010927	hsa_circ_0081423	0.2228	0.272787
ASCRP3009663	hsa_circ_0027093	0.2229	-0.884872
ASCRP3001816	hsa_circ_0041481	0.223	-0.245168
ASCRP3011154	hsa_circ_0007291	0.2231	-0.43378
ASCRP3002064	hsa_circ_0002576	0.2231	0.267
ASCRP3001407	hsa_circ_0029403	0.2234	0.333958
ASCRP3007435	hsa_circ_0057582	0.2235	-0.332459
ASCRP3011553	hsa_circ_0001485	0.2237	-0.514854
ASCRP3002782	hsa_circ_0004144	0.2239	-0.376823
ASCRP3013541	hsa_circ_0003154	0.2242	-0.44228
ASCRP3011719	hsa_circ_0079385	0.2243	0.242185
ASCRP3007057	hsa_circ_0027023	0.2244	-0.213986
ASCRP3003920	hsa_circ_0000023	0.2244	-0.357546
ASCRP3010834	hsa_circ_0003393	0.2246	-0.250215
ASCRP3011820	hsa_circ_0049784	0.2247	0.711752
ASCRP3007429	hsa_circ_0003356	0.225	-0.32938
ASCRP3012856	hsa_circ_0003651	0.2251	-0.786313
ASCRP3005916	hsa_circ_0023412	0.2251	0.444996
ASCRP3000013	hsa_circ_0002198	0.2254	0.811276
ASCRP3000808	hsa_circ_0006286	0.2254	-0.361694
ASCRP3004820	hsa_circ_0019589	0.2255	-0.896625
ASCRP3012795	hsa_circ_0074535	0.2256	0.659114
ASCRP3005240	hsa_circ_0003904	0.2257	0.53191
ASCRP3000391	hsa_circ_0079614	0.2259	-0.257113
ASCRP3009040	hsa_circ_0005603	0.226	-0.979826
ASCRP3000464	hsa_circ_0004087	0.2263	-0.240514
ASCRP3008379	hsa_circ_0057360	0.2263	0.419163
ASCRP3005571	hsa_circ_0003028	0.2264	-0.691548
ASCRP3000732	hsa_circ_0086441	0.2264	0.272836
ASCRP3003649	hsa_circ_0001269	0.2265	-0.346078
ASCRP3001167	hsa_circ_0020976	0.2267	0.253603
ASCRP3010901	hsa_circ_0001065	0.2267	-0.647931
ASCRP3007668	hsa_circ_0084708	0.2276	-0.459258
ASCRP3005958	hsa_circ_0082708	0.2278	0.370588
ASCRP3008405	hsa_circ_0001854	0.228	0.541331
ASCRP3005312	hsa_circ_0053000	0.2281	-0.27881
ASCRP3000485	hsa_circ_0002837	0.2284	0.286142
ASCRP3012431	hsa_circ_0011511	0.2285	0.339269
ASCRP3003071	hsa_circ_0001816	0.2286	0.30698
ASCRP3002379	hsa_circ_0085794	0.2288	0.359313
ASCRP3008684	hsa_circ_0001571	0.2291	-0.888863
ASCRP3011402	hsa_circ_0000599	0.2291	-0.334795
ASCRP3007172	hsa_circ_0001027	0.2292	0.640219
ASCRP3003727	hsa_circ_0082950	0.2293	-0.882206
ASCRP3005543	hsa_circ_0042521	0.2294	0.742326
ASCRP3001873	hsa_circ_0000262	0.2294	0.253202
ASCRP3004110	hsa_circ_0089659	0.2298	0.62719
ASCRP3006458	hsa_circ_0001384	0.2298	-0.259732
ASCRP3010619	hsa_circ_0018744	0.23	0.433349
ASCRP3012365	hsa_circ_0008916	0.2302	-0.944288
ASCRP3007341	hsa_circ_0025946	0.2303	0.289653
ASCRP3000979	hsa_circ_0008025	0.2304	-0.469191
ASCRP3002655	hsa_circ_0003319	0.2305	0.32665
ASCRP3005529	hsa_circ_0022517	0.2306	1.05794
ASCRP3011433	hsa_circ_0001193	0.2307	-0.292719
ASCRP3007833	hsa_circ_0090830	0.2307	0.387187
ASCRP3004741	hsa_circ_0088457	0.2308	0.521988
ASCRP3001313	hsa_circ_0004666	0.231	-0.292447
ASCRP3010499	hsa_circ_0076256	0.231	0.401633
ASCRP3011746	hsa_circ_0042962	0.231	-0.833052
ASCRP3004053	hsa_circ_0079064	0.2311	0.237518
ASCRP3007000	hsa_circ_0022591	0.2312	0.428999
ASCRP3004864	hsa_circ_0001380	0.2315	-1.2371
ASCRP3010819	hsa_circ_0001793	0.2317	-0.458115
ASCRP3007510	hsa_circ_0069681	0.232	0.323504
ASCRP3002893	hsa_circ_0001092	0.232	-1.20817
ASCRP3008353	hsa_circ_0000380	0.2321	0.401056
ASCRP3003877	hsa_circ_0008202	0.2321	-0.393949
ASCRP3013315	hsa_circ_0006530	0.2322	-0.416997
ASCRP3005996	hsa_circ_0002447	0.2323	0.806728
ASCRP3010853	hsa_circ_0000596	0.2325	0.340012
ASCRP3007970	hsa_circ_0058934	0.2327	0.361863
ASCRP3000592	hsa_circ_0070133	0.2328	0.263408
ASCRP3001309	hsa_circ_0027491	0.2329	-0.575131
ASCRP3008122	hsa_circ_0002799	0.233	-0.251255
ASCRP3009436	hsa_circ_0003222	0.2333	0.366613
ASCRP3009420	hsa_circ_0009061	0.2333	-1.45117
ASCRP3001318	hsa_circ_0005292	0.2333	-0.2607
ASCRP3005669	hsa_circ_0082672	0.2339	-0.407193
ASCRP3009264	hsa_circ_0001766	0.2339	-1.03186
ASCRP3002403	hsa_circ_0000567	0.2339	-1.2365
ASCRP3009454	hsa_circ_0069821	0.2339	-0.286965
ASCRP3008529	hsa_circ_0044603	0.234	0.335503
ASCRP3007029	hsa_circ_0007393	0.2344	0.261918
ASCRP3012342	hsa_circ_0080731	0.2346	0.418321
ASCRP3011529	hsa_circ_0078467	0.2349	0.315875
ASCRP3001633	hsa_circ_0089921	0.2349	0.444491
ASCRP3001077	hsa_circ_0008805	0.235	0.482939
ASCRP3013392	hsa_circ_0008351	0.2354	-0.898254
ASCRP3009006	hsa_circ_0004086	0.2357	-0.64976
ASCRP3006690	hsa_circ_0004807	0.2365	0.698089
ASCRP3003044	hsa_circ_0021708	0.2365	-0.395286
ASCRP3006706	hsa_circ_0001615	0.2366	-0.525716
ASCRP3012237	hsa_circ_0000109	0.2368	-0.977037
ASCRP3013516	hsa_circ_0050516	0.2368	-0.588494
ASCRP3010781	hsa_circ_0039365	0.2369	-0.449403
ASCRP3005064	hsa_circ_0003940	0.2372	-0.336458
ASCRP3004014	hsa_circ_0002665	0.2374	-0.905792
ASCRP3013149	hsa_circ_0075842	0.2379	-0.326203
ASCRP3002284	hsa_circ_0006420	0.2382	-1.1365
ASCRP3008070	hsa_circ_0080428	0.2385	0.266351
ASCRP3010880	hsa_circ_0008184	0.2385	0.238312
ASCRP3010724	hsa_circ_0043943	0.2385	0.287147
ASCRP3008713	hsa_circ_0002205	0.2386	0.28454
ASCRP3008283	hsa_circ_0043302	0.2387	-0.250899
ASCRP3009787	hsa_circ_0002429	0.2389	0.336458
ASCRP3008978	hsa_circ_0035796	0.239	-0.796895
ASCRP3000051	hsa_circ_0004552	0.239	0.400042
ASCRP3013075	hsa_circ_0001318	0.2392	-0.399195
ASCRP3010628	hsa_circ_0028587	0.2395	-1.17394
ASCRP3009876	hsa_circ_0003433	0.2395	0.508804
ASCRP3000968	hsa_circ_0005433	0.2396	-0.484563
ASCRP3008877	hsa_circ_0078607	0.2396	0.326849
ASCRP3012819	hsa_circ_0013737	0.2397	-0.999483
ASCRP3011187	hsa_circ_0007099	0.2401	-0.361303
ASCRP3010866	hsa_circ_0004820	0.2404	-0.307745
ASCRP3002850	hsa_circ_0020396	0.2405	0.356168
ASCRP3003258	hsa_circ_0002551	0.2405	-0.663971
ASCRP3002886	hsa_circ_0080302	0.2406	0.241692
ASCRP3000933	hsa_circ_0004752	0.2407	-0.240461
ASCRP3003476	hsa_circ_0000665	0.2411	0.251602
ASCRP3013549	hsa_circ_0051778	0.2411	1.06828
ASCRP3009107	hsa_circ_0008382	0.2411	-0.694283
ASCRP3003707	hsa_circ_0006531	0.2412	-0.381968
ASCRP3003734	hsa_circ_0003912	0.2413	-0.385433
ASCRP3005921	hsa_circ_0073057	0.2414	0.300734
ASCRP3012218	hsa_circ_0008103	0.2415	-0.354203
ASCRP3002077	hsa_circ_0005525	0.242	-1.14163
ASCRP3007199	hsa_circ_0081545	0.2421	0.344743
ASCRP3010004	hsa_circ_0084429	0.2423	0.237426
ASCRP3011197	hsa_circ_0001200	0.2423	-0.417431
ASCRP3008158	hsa_circ_0066914	0.2426	0.586505
ASCRP3000189	hsa_circ_0016681	0.2427	0.258361
ASCRP3008020	hsa_circ_0092321	0.2427	0.257718
ASCRP3003522	hsa_circ_0002194	0.2428	-0.976407
ASCRP3003559	hsa_circ_0005941	0.2428	-1.37301
ASCRP3009486	hsa_circ_0000070	0.2431	-0.281311
ASCRP3004315	hsa_circ_0065623	0.2431	0.297594
ASCRP3008053	hsa_circ_0040719	0.2432	-0.263771
ASCRP3011049	hsa_circ_0022482	0.2432	0.223158
ASCRP3004646	hsa_circ_0023409	0.2432	0.306255
ASCRP3010774	hsa_circ_0006939	0.2432	0.268272
ASCRP3000173	hsa_circ_0046753	0.2435	0.315024
ASCRP3009251	hsa_circ_0007171	0.2439	0.24072
ASCRP3001415	hsa_circ_0020028	0.2445	0.309357
ASCRP3006239	hsa_circ_0085144	0.2446	0.339336
ASCRP3006572	hsa_circ_0003838	0.2448	-0.310572
ASCRP3012587	hsa_circ_0060849	0.2449	0.392592
ASCRP3006286	hsa_circ_0060118	0.245	0.629268
ASCRP3008818	hsa_circ_0016459	0.2451	0.365582
ASCRP3009648	hsa_circ_0049888	0.2451	0.244099
ASCRP3001949	hsa_circ_0001329	0.2453	-0.817226
ASCRP3008329	hsa_circ_0051933	0.2454	0.309318
ASCRP3009117	hsa_circ_0000018	0.2454	-0.358609
ASCRP3008049	hsa_circ_0006173	0.2458	0.322275
ASCRP3003391	hsa_circ_0005253	0.2459	0.496944
ASCRP3006253	hsa_circ_0006553	0.246	-0.370986
ASCRP3002314	hsa_circ_0004554	0.2461	0.211605
ASCRP3012128	hsa_circ_0028932	0.2461	0.348049
ASCRP3005046	hsa_circ_0014405	0.2463	-0.401838
ASCRP3003037	hsa_circ_0006990	0.2468	0.317505
ASCRP3001200	hsa_circ_0004889	0.247	0.247535
ASCRP3001080	hsa_circ_0067864	0.2471	0.207125
ASCRP3002848	hsa_circ_0002615	0.2471	0.517305
ASCRP3006166	hsa_circ_0016201	0.2473	0.439927
ASCRP3008191	hsa_circ_0005077	0.2475	-0.558335
ASCRP3006806	hsa_circ_0004458	0.2478	-1.10506
ASCRP3011507	hsa_circ_0007439	0.2479	-0.472393
ASCRP3009286	hsa_circ_0073927	0.248	-0.389598
ASCRP3010947	hsa_circ_0002037	0.2483	0.299699
ASCRP3006101	hsa_circ_0008716	0.2483	-0.327774
ASCRP3003624	hsa_circ_0080085	0.2483	-0.293833
ASCRP3006791	hsa_circ_0013626	0.2485	0.364398
ASCRP3013056	hsa_circ_0005935	0.2485	0.212428
ASCRP3000831	hsa_circ_0008822	0.2485	0.391022
ASCRP3005742	hsa_circ_0088220	0.2486	0.305578
ASCRP3010386	hsa_circ_0003141	0.2486	-0.322255
ASCRP3007152	hsa_circ_0060194	0.2487	0.230806
ASCRP3008019	hsa_circ_0075393	0.2489	0.477304
ASCRP3003635	hsa_circ_0074736	0.2489	-0.370813
ASCRP3011163	hsa_circ_0089727	0.249	-0.513678
ASCRP3006577	hsa_circ_0004096	0.2491	0.463446
ASCRP3009405	hsa_circ_0009071	0.2495	-0.341867
ASCRP3011294	hsa_circ_0042828	0.2495	-0.250273
ASCRP3003366	hsa_circ_0061110	0.2495	-0.337022
ASCRP3002921	hsa_circ_0090449	0.2499	0.318871
ASCRP3007257	hsa_circ_0028190	0.2499	-0.242446
ASCRP3007726	hsa_circ_0060776	0.2503	0.256655
ASCRP3002586	hsa_circ_0060928	0.2507	0.455055
ASCRP3006244	hsa_circ_0001334	0.2509	-0.39595
ASCRP3000155	hsa_circ_0004712	0.251	0.756448
ASCRP3000518	hsa_circ_0089823	0.2512	-0.541082
ASCRP3003280	hsa_circ_0000606	0.2512	-0.386798
ASCRP3011006	hsa_circ_0087220	0.2513	-0.439958
ASCRP3008518	hsa_circ_0005466	0.2514	-0.299828
ASCRP3011136	hsa_circ_0004067	0.2514	-0.242575
ASCRP3005220	hsa_circ_0049521	0.2515	-0.505793
ASCRP3009642	hsa_circ_0001819	0.2518	-1.3007
ASCRP3003834	hsa_circ_0004945	0.2519	0.209603
ASCRP3011116	hsa_circ_0022983	0.252	0.302032
ASCRP3003459	hsa_circ_0000987	0.2522	-0.299584
ASCRP3003931	hsa_circ_0005731	0.2522	0.31419
ASCRP3012288	hsa_circ_0001050	0.2524	-0.668644
ASCRP3001059	hsa_circ_0007444	0.2525	-0.793745
ASCRP3000247	hsa_circ_0000651	0.2526	-0.494446
ASCRP3005313	hsa_circ_0001171	0.2527	0.33902
ASCRP3012169	hsa_circ_0076560	0.253	0.396266
ASCRP3000878	hsa_circ_0007769	0.2532	0.417003
ASCRP3001758	hsa_circ_0001312	0.2532	-0.82358
ASCRP3012050	hsa_circ_0001713	0.2534	0.394332
ASCRP3004029	hsa_circ_0005758	0.2535	0.344556
ASCRP3013290	hsa_circ_0003315	0.2535	-0.705014
ASCRP3007120	hsa_circ_0043269	0.2536	0.326897
ASCRP3012867	hsa_circ_0005036	0.2537	-0.568518
ASCRP3011762	hsa_circ_0088249	0.254	0.206887
ASCRP3010886	hsa_circ_0082250	0.2541	0.213933
ASCRP3010579	hsa_circ_0007591	0.2542	-0.248213
ASCRP3004908	hsa_circ_0001304	0.2542	0.212312
ASCRP3002760	hsa_circ_0065793	0.2544	0.923114
ASCRP3005548	hsa_circ_0034776	0.2545	0.434309
ASCRP3007530	hsa_circ_0074932	0.2546	0.420404
ASCRP3000323	hsa_circ_0014624	0.2547	0.421026
ASCRP3003327	hsa_circ_0001897	0.2548	-0.981096
ASCRP3012125	hsa_circ_0001491	0.2549	-0.209193
ASCRP3001999	hsa_circ_0059577	0.2549	-0.246657
ASCRP3001397	hsa_circ_0009031	0.255	-0.244018
ASCRP3008578	hsa_circ_0000878	0.2551	0.403956
ASCRP3011403	hsa_circ_0062938	0.2552	-0.273118
ASCRP3002911	hsa_circ_0001718	0.2552	0.299363
ASCRP3004052	hsa_circ_0011164	0.2553	-0.340578
ASCRP3003009	hsa_circ_0069285	0.2554	-0.438621
ASCRP3005124	hsa_circ_0007058	0.2554	-0.948662
ASCRP3007731	hsa_circ_0054124	0.2556	-0.253458
ASCRP3009925	hsa_circ_0003127	0.2557	-0.600364
ASCRP3003518	hsa_circ_0009035	0.2558	0.414636
ASCRP3007992	hsa_circ_0002499	0.2559	0.228985
ASCRP3001258	hsa_circ_0001685	0.256	-0.496572
ASCRP3010535	hsa_circ_0001566	0.256	0.277557
ASCRP3006580	hsa_circ_0087234	0.2561	-1.11464
ASCRP3007993	hsa_circ_0001930	0.2561	0.368866
ASCRP3003738	hsa_circ_0012592	0.2562	0.377269
ASCRP3012675	hsa_circ_0000590	0.2563	0.662035
ASCRP3008376	hsa_circ_0000103	0.2565	0.207283
ASCRP3011277	hsa_circ_0016723	0.2566	0.260919
ASCRP3006630	hsa_circ_0069370	0.2567	-0.397127
ASCRP3004920	hsa_circ_0002701	0.2568	0.250892
ASCRP3005824	hsa_circ_0084666	0.2568	-0.335095
ASCRP3010113	hsa_circ_0001550	0.2572	-0.60132
ASCRP3009451	hsa_circ_0000471	0.2572	-0.959712
ASCRP3008810	hsa_circ_0022969	0.2572	0.264211
ASCRP3011610	hsa_circ_0000210	0.2572	-0.667997
ASCRP3005284	hsa_circ_0001920	0.2578	-0.203008
ASCRP3005915	hsa_circ_0042428	0.2579	0.302113
ASCRP3010593	hsa_circ_0005664	0.258	-0.879778
ASCRP3002939	hsa_circ_0068162	0.258	0.195879
ASCRP3006500	hsa_circ_0001343	0.258	0.583228
ASCRP3009977	hsa_circ_0007529	0.2584	0.366472
ASCRP3005159	hsa_circ_0006577	0.2585	0.339925
ASCRP3006425	hsa_circ_0006461	0.2586	0.472813
ASCRP3002480	hsa_circ_0007854	0.2586	-0.610552
ASCRP3010163	hsa_circ_0002190	0.2587	-0.90593
ASCRP3009219	hsa_circ_0046995	0.2587	-0.534532
ASCRP3001208	hsa_circ_0001971	0.2588	-0.330159
ASCRP3008279	hsa_circ_0026036	0.2589	0.198532
ASCRP3010263	hsa_circ_0069087	0.2591	-0.736325
ASCRP3002440	hsa_circ_0008594	0.2592	0.28546
ASCRP3000434	hsa_circ_0022382	0.2596	0.37682
ASCRP3004427	hsa_circ_0007396	0.2597	-0.253832
ASCRP3013544	hsa_circ_0086248	0.2598	0.225528
ASCRP3002601	hsa_circ_0046599	0.26	0.297972
ASCRP3005029	hsa_circ_0047303	0.26	0.312829
ASCRP3004444	hsa_circ_0065902	0.2601	0.29055
ASCRP3004895	hsa_circ_0058318	0.2601	0.225585
ASCRP3007861	hsa_circ_0000807	0.2604	0.202511
ASCRP3010743	hsa_circ_0008394	0.2604	-0.995892
ASCRP3000845	hsa_circ_0004528	0.2604	0.325389
ASCRP3009425	hsa_circ_0009245	0.2608	-0.509945
ASCRP3008368	hsa_circ_0006060	0.2608	0.316797
ASCRP3008030	hsa_circ_0011129	0.2611	-0.352616
ASCRP3011567	hsa_circ_0085939	0.2611	0.402556
ASCRP3005585	hsa_circ_0008160	0.2613	0.660326
ASCRP3012906	hsa_circ_0008621	0.2613	-0.307037
ASCRP3013568	hsa_circ_0005467	0.2614	0.203994
ASCRP3006731	hsa_circ_0087319	0.2617	0.424708
ASCRP3006732	hsa_circ_0007536	0.2618	-0.311623
ASCRP3006545	hsa_circ_0040741	0.2618	0.208801
ASCRP3007473	hsa_circ_0058912	0.2622	0.437602
ASCRP3011081	hsa_circ_0007541	0.2623	-0.248073
ASCRP3011659	hsa_circ_0001829	0.2624	-1.1873
ASCRP3013032	hsa_circ_0050954	0.2625	0.340436
ASCRP3002596	hsa_circ_0003929	0.2626	-0.280494
ASCRP3000125	hsa_circ_0066869	0.2626	0.372532
ASCRP3013118	hsa_circ_0022392	0.2627	0.507698
ASCRP3011577	hsa_circ_0008333	0.263	-0.398257
ASCRP3008093	hsa_circ_0013533	0.2631	-0.700553
ASCRP3004873	hsa_circ_0003831	0.2632	-0.215078
ASCRP3011918	hsa_circ_0000314	0.2632	0.228313
ASCRP3013186	hsa_circ_0072279	0.2632	-0.942982
ASCRP3008066	hsa_circ_0025522	0.2634	0.243246
ASCRP3001945	hsa_circ_0013573	0.2637	0.205088
ASCRP3007738	hsa_circ_0027842	0.2638	-0.23803
ASCRP3011848	hsa_circ_0000847	0.264	-0.348488
ASCRP3001826	hsa_circ_0005863	0.264	0.282627
ASCRP3008809	hsa_circ_0006467	0.2641	0.424333
ASCRP3004370	hsa_circ_0092314	0.2643	0.625428
ASCRP3004889	hsa_circ_0032969	0.2643	-0.468536
ASCRP3004669	hsa_circ_0088467	0.2643	-0.247827
ASCRP3006990	hsa_circ_0035038	0.2646	0.347759
ASCRP3011835	hsa_circ_0054496	0.2646	0.200735
ASCRP3004303	hsa_circ_0050745	0.2647	0.434799
ASCRP3003008	hsa_circ_0053442	0.2649	-0.263989
ASCRP3003865	hsa_circ_0009544	0.2649	0.683215
ASCRP3005343	hsa_circ_0041732	0.2651	-0.231628
ASCRP3002505	hsa_circ_0061284	0.2652	0.543523
ASCRP3004682	hsa_circ_0058518	0.2652	0.201624
ASCRP3004985	hsa_circ_0092372	0.2653	0.318021
ASCRP3000702	hsa_circ_0002533	0.2653	-0.405287
ASCRP3000613	hsa_circ_0003998	0.2656	-0.426798
ASCRP3013148	hsa_circ_0000114	0.2657	-0.202532
ASCRP3010844	hsa_circ_0004215	0.2657	-0.396515
ASCRP3008898	hsa_circ_0088045	0.2659	0.571514
ASCRP3011315	hsa_circ_0014088	0.2659	-0.291681
ASCRP3001896	hsa_circ_0001400	0.266	-1.6372
ASCRP3008031	hsa_circ_0001418	0.2667	0.28891
ASCRP3010372	hsa_circ_0006062	0.2668	-0.284479
ASCRP3006815	hsa_circ_0004605	0.2669	-0.617715
ASCRP3004611	hsa_circ_0048129	0.267	0.355227
ASCRP3000556	hsa_circ_0008242	0.267	-0.515644
ASCRP3008000	hsa_circ_0021827	0.2671	-0.68595
ASCRP3003632	hsa_circ_0029308	0.2675	-0.312735
ASCRP3009444	hsa_circ_0000043	0.2676	-0.673348
ASCRP3004428	hsa_circ_0053394	0.2676	-0.832583
ASCRP3012307	hsa_circ_0007031	0.2678	-0.364756
ASCRP3002883	hsa_circ_0065887	0.2678	0.245911
ASCRP3010766	hsa_circ_0005728	0.268	-0.416021
ASCRP3001934	hsa_circ_0002919	0.2683	-1.02686
ASCRP3008525	hsa_circ_0006248	0.2685	-0.270586
ASCRP3007841	hsa_circ_0019591	0.2687	-0.692391
ASCRP3006881	hsa_circ_0001541	0.2687	-0.287981
ASCRP3002503	hsa_circ_0011000	0.2693	-0.400344
ASCRP3009135	hsa_circ_0005838	0.2694	-0.227347
ASCRP3004478	hsa_circ_0051218	0.2694	0.51522
ASCRP3006243	hsa_circ_0000948	0.2694	-0.272612
ASCRP3012010	hsa_circ_0000881	0.2696	-0.335601
ASCRP3003737	hsa_circ_0059409	0.2696	-0.296117
ASCRP3010822	hsa_circ_0008979	0.2698	0.547366
ASCRP3010977	hsa_circ_0003134	0.2699	0.591856
ASCRP3011273	hsa_circ_0059705	0.27	0.437332
ASCRP3001724	hsa_circ_0003624	0.2707	-0.303358
ASCRP3008246	hsa_circ_0004053	0.2708	0.408363
ASCRP3009213	hsa_circ_0000478	0.2709	-0.455266
ASCRP3004176	hsa_circ_0039857	0.2709	0.330984
ASCRP3002241	hsa_circ_0001081	0.2709	-0.773098
ASCRP3003445	hsa_circ_0007409	0.271	0.273579
ASCRP3011881	hsa_circ_0081943	0.2711	0.308034
ASCRP3002424	hsa_circ_0002045	0.2712	0.349013
ASCRP3012648	hsa_circ_0073692	0.2712	0.263658
ASCRP3010858	hsa_circ_0007079	0.2713	-0.290771
ASCRP3009317	hsa_circ_0089282	0.2715	0.366845
ASCRP3008801	hsa_circ_0063018	0.2717	-0.427829
ASCRP3004645	hsa_circ_0038639	0.2717	0.42903
ASCRP3001689	hsa_circ_0072688	0.2718	0.25013
ASCRP3008519	hsa_circ_0074954	0.2719	0.261149
ASCRP3010533	hsa_circ_0004603	0.2719	0.217697
ASCRP3010439	hsa_circ_0025711	0.2722	0.266229
ASCRP3000528	hsa_circ_0015524	0.2724	-0.397812
ASCRP3003155	hsa_circ_0015454	0.2724	0.276085
ASCRP3012015	hsa_circ_0092331	0.2726	-0.479785
ASCRP3008101	hsa_circ_0000524	0.2726	-1.9023
ASCRP3003600	hsa_circ_0016343	0.2727	0.34731
ASCRP3009538	hsa_circ_0001776	0.2728	-1.62409
ASCRP3009408	hsa_circ_0071196	0.2728	-1.21911
ASCRP3002757	hsa_circ_0038799	0.2731	0.426231
ASCRP3007783	hsa_circ_0000447	0.2737	0.226271
ASCRP3003667	hsa_circ_0000034	0.2737	-0.824127
ASCRP3012536	hsa_circ_0066351	0.2738	0.395765
ASCRP3002225	hsa_circ_0042372	0.2738	0.200405
ASCRP3001509	hsa_circ_0041555	0.2738	-0.254054
ASCRP3011515	hsa_circ_0049536	0.274	0.247944
ASCRP3001440	hsa_circ_0026218	0.274	0.238519
ASCRP3006838	hsa_circ_0003997	0.2744	-0.206615
ASCRP3003921	hsa_circ_0000206	0.2746	0.362691
ASCRP3012275	hsa_circ_0044197	0.2746	-0.323939
ASCRP3007015	hsa_circ_0003620	0.2746	-0.775115
ASCRP3009439	hsa_circ_0003226	0.2747	0.305207
ASCRP3010334	hsa_circ_0003180	0.275	0.267755
ASCRP3010759	hsa_circ_0017051	0.275	-0.313264
ASCRP3013140	hsa_circ_0001194	0.2751	-0.252271
ASCRP3005223	hsa_circ_0067504	0.2751	-0.278127
ASCRP3008217	hsa_circ_0008981	0.2752	-0.606354
ASCRP3009775	hsa_circ_0000772	0.2752	-0.317096
ASCRP3009203	hsa_circ_0007199	0.2752	0.731522
ASCRP3011670	hsa_circ_0000352	0.2757	1.02483
ASCRP3000586	hsa_circ_0074018	0.2757	0.195107
ASCRP3012083	hsa_circ_0007343	0.2757	0.415908
ASCRP3006926	hsa_circ_0000349	0.2758	-0.223173
ASCRP3008105	hsa_circ_0003079	0.276	0.42873
ASCRP3004463	hsa_circ_0076070	0.276	0.335033
ASCRP3007405	hsa_circ_0036044	0.276	-0.554414
ASCRP3004230	hsa_circ_0004120	0.2761	0.483508
ASCRP3005564	hsa_circ_0067063	0.2764	0.229437
ASCRP3001271	hsa_circ_0007930	0.2766	-0.523557
ASCRP3009974	hsa_circ_0021620	0.2767	0.198311
ASCRP3009880	hsa_circ_0026358	0.2767	-0.471631
ASCRP3003748	hsa_circ_0034510	0.2767	0.438899
ASCRP3000916	hsa_circ_0058992	0.2768	0.2008
ASCRP3003795	hsa_circ_0036287	0.2769	-0.277749
ASCRP3002086	hsa_circ_0017953	0.277	0.249381
ASCRP3002892	hsa_circ_0000894	0.277	0.784
ASCRP3007104	hsa_circ_0001850	0.277	-1.23815
ASCRP3011029	hsa_circ_0051041	0.2777	0.203231
ASCRP3006628	hsa_circ_0005454	0.278	0.237103
ASCRP3004092	hsa_circ_0034528	0.278	0.326417
ASCRP3000822	hsa_circ_0017202	0.2781	-0.325715
ASCRP3006888	hsa_circ_0051238	0.2781	0.810892
ASCRP3009709	hsa_circ_0007773	0.2781	-0.557714
ASCRP3003601	hsa_circ_0004234	0.2782	0.546702
ASCRP3013297	hsa_circ_0036399	0.2782	-0.558913
ASCRP3001162	hsa_circ_0006267	0.2782	0.989411
ASCRP3010430	hsa_circ_0001770	0.2784	-0.357157
ASCRP3011621	hsa_circ_0001352	0.2786	0.265988
ASCRP3009298	hsa_circ_0060733	0.2786	0.355159
ASCRP3008541	hsa_circ_0009167	0.2786	0.219594
ASCRP3001382	hsa_circ_0002041	0.2787	-0.326092
ASCRP3002485	hsa_circ_0056586	0.2788	-0.337163
ASCRP3002897	hsa_circ_0085923	0.2788	0.469925
ASCRP3007834	hsa_circ_0015936	0.2789	-0.296572
ASCRP3002815	hsa_circ_0007713	0.279	0.384156
ASCRP3006137	hsa_circ_0002373	0.279	0.202478
ASCRP3010376	hsa_circ_0092275	0.2792	0.51003
ASCRP3003501	hsa_circ_0040809	0.2798	-0.361486
ASCRP3012298	hsa_circ_0008618	0.2801	-0.514871
ASCRP3012013	hsa_circ_0031710	0.2802	0.242644
ASCRP3002452	hsa_circ_0003908	0.2802	-0.608996
ASCRP3012247	hsa_circ_0023923	0.2803	-0.537134
ASCRP3002632	hsa_circ_0000220	0.2805	-0.524588
ASCRP3003537	hsa_circ_0006831	0.2807	0.247676
ASCRP3003515	hsa_circ_0005203	0.2807	0.353187
ASCRP3009854	hsa_circ_0017562	0.2808	0.281012
ASCRP3010584	hsa_circ_0080813	0.281	0.264124
ASCRP3003361	hsa_circ_0007759	0.281	-0.475254
ASCRP3012364	hsa_circ_0050278	0.2812	-0.333532
ASCRP3002130	hsa_circ_0046689	0.2812	0.443657
ASCRP3013193	hsa_circ_0001278	0.2813	-0.759115
ASCRP3003786	hsa_circ_0063763	0.2816	-0.975193
ASCRP3005239	hsa_circ_0058274	0.2819	0.32202
ASCRP3010097	hsa_circ_0074623	0.282	0.326269
ASCRP3000873	hsa_circ_0050463	0.2822	-0.291837
ASCRP3004521	hsa_circ_0005051	0.2822	-1.55003
ASCRP3000428	hsa_circ_0005432	0.2824	-0.323916
ASCRP3001864	hsa_circ_0067231	0.2826	-2.36252
ASCRP3013596	hsa_circ_0071488	0.2829	0.621824
ASCRP3006969	hsa_circ_0080724	0.2829	0.317552
ASCRP3011439	hsa_circ_0017645	0.2829	-0.441543
ASCRP3006214	hsa_circ_0010983	0.2829	0.337073
ASCRP3012629	hsa_circ_0007538	0.2831	-0.295272
ASCRP3002100	hsa_circ_0005054	0.2831	-0.365759
ASCRP3001771	hsa_circ_0000687	0.2832	-0.380743
ASCRP3013164	hsa_circ_0083999	0.2837	-0.209784
ASCRP3007442	hsa_circ_0001173	0.2837	-1.77687
ASCRP3010072	hsa_circ_0004878	0.2841	0.3001
ASCRP3003576	hsa_circ_0009438	0.2842	-0.274059
ASCRP3004249	hsa_circ_0006649	0.2843	-0.314281
ASCRP3003818	hsa_circ_0004366	0.2843	0.305038
ASCRP3005024	hsa_circ_0048259	0.2845	0.422621
ASCRP3008058	hsa_circ_0000374	0.2849	-0.646846
ASCRP3010264	hsa_circ_0023461	0.2852	0.248852
ASCRP3008807	hsa_circ_0005101	0.2854	-0.513166
ASCRP3005066	hsa_circ_0002302	0.2854	-0.510915
ASCRP3007631	hsa_circ_0003792	0.2855	-0.273285
ASCRP3013230	hsa_circ_0007765	0.2857	-0.54712
ASCRP3009085	hsa_circ_0000739	0.2858	-0.389304
ASCRP3013219	hsa_circ_0006905	0.2859	-0.355895
ASCRP3009661	hsa_circ_0003914	0.286	-0.250712
ASCRP3005330	hsa_circ_0002908	0.286	-0.340463
ASCRP3005122	hsa_circ_0055943	0.286	-0.602886
ASCRP3000989	hsa_circ_0025597	0.286	0.226918
ASCRP3011289	hsa_circ_0048344	0.2862	0.222994
ASCRP3010674	hsa_circ_0007827	0.2862	-0.677925
ASCRP3004715	hsa_circ_0003181	0.2862	0.230113
ASCRP3008316	hsa_circ_0060985	0.2862	0.846864
ASCRP3010020	hsa_circ_0092316	0.2862	0.723761
ASCRP3007807	hsa_circ_0016921	0.2866	-0.209173
ASCRP3007240	hsa_circ_0072837	0.2867	-0.711692
ASCRP3007258	hsa_circ_0024393	0.2867	0.263727
ASCRP3006887	hsa_circ_0051239	0.2869	0.866882
ASCRP3001203	hsa_circ_0007460	0.2869	-0.467268
ASCRP3005748	hsa_circ_0008349	0.287	-0.274183
ASCRP3008517	hsa_circ_0061035	0.2872	0.275998
ASCRP3000303	hsa_circ_0091722	0.2873	0.407656
ASCRP3007666	hsa_circ_0037357	0.2874	-0.189125
ASCRP3001541	hsa_circ_0082142	0.2878	0.400282
ASCRP3006771	hsa_circ_0007508	0.288	-1.03217
ASCRP3003950	hsa_circ_0001432	0.2883	-0.320684
ASCRP3008114	hsa_circ_0004150	0.2886	-0.526296
ASCRP3012600	hsa_circ_0018992	0.2887	0.291455
ASCRP3004139	hsa_circ_0043812	0.2888	0.330229
ASCRP3009901	hsa_circ_0060176	0.2888	0.252787
ASCRP3002534	hsa_circ_0092148	0.2889	0.233843
ASCRP3007133	hsa_circ_0087275	0.2891	0.458646
ASCRP3012096	hsa_circ_0068894	0.2891	-0.574691
ASCRP3003542	hsa_circ_0001903	0.2891	-0.325238
ASCRP3000076	hsa_circ_0006131	0.2891	-0.232763
ASCRP3004589	hsa_circ_0029301	0.2892	1.04523
ASCRP3011559	hsa_circ_0002483	0.2893	-1.39163
ASCRP3008027	hsa_circ_0003489	0.2896	-0.338002
ASCRP3004721	hsa_circ_0036429	0.2897	-0.368163
ASCRP3005162	hsa_circ_0058218	0.2898	0.271112
ASCRP3008466	hsa_circ_0060929	0.2899	0.594194
ASCRP3003893	hsa_circ_0091570	0.29	0.403252
ASCRP3009030	hsa_circ_0001052	0.2901	0.18754
ASCRP3009291	hsa_circ_0007707	0.2901	-0.404771
ASCRP3005652	hsa_circ_0004101	0.2904	-0.262575
ASCRP3007027	hsa_circ_0070114	0.2904	0.273971
ASCRP3005254	hsa_circ_0075158	0.2906	-0.261779
ASCRP3002483	hsa_circ_0062610	0.2906	-0.205448
ASCRP3011994	hsa_circ_0037972	0.2906	-0.958194
ASCRP3006148	hsa_circ_0079262	0.2913	0.672201
ASCRP3011488	hsa_circ_0008179	0.2914	-0.34905
ASCRP3003783	hsa_circ_0014352	0.2916	0.384799
ASCRP3009655	hsa_circ_0076859	0.2919	0.395481
ASCRP3006387	hsa_circ_0059283	0.2922	0.252182
ASCRP3005849	hsa_circ_0012406	0.2922	-0.249945
ASCRP3007856	hsa_circ_0045526	0.2923	0.47921
ASCRP3005959	hsa_circ_0004069	0.2924	0.371103
ASCRP3001078	hsa_circ_0082413	0.2924	-0.280917
ASCRP3013463	hsa_circ_0067345	0.2929	0.322127
ASCRP3000099	hsa_circ_0047135	0.293	0.279304
ASCRP3004259	hsa_circ_0075386	0.2932	0.25729
ASCRP3007393	hsa_circ_0079985	0.2932	0.522366
ASCRP3004255	hsa_circ_0043138	0.2934	0.68836
ASCRP3013569	hsa_circ_0024737	0.2935	-0.292577
ASCRP3007309	hsa_circ_0006422	0.2938	0.243353
ASCRP3010126	hsa_circ_0006562	0.2938	-0.413571
ASCRP3000346	hsa_circ_0087354	0.2938	-0.202483
ASCRP3011144	hsa_circ_0007691	0.2939	-0.993785
ASCRP3001241	hsa_circ_0030131	0.2941	0.216354
ASCRP3005902	hsa_circ_0051260	0.2943	0.425548
ASCRP3007824	hsa_circ_0047979	0.2944	0.540031
ASCRP3010601	hsa_circ_0044352	0.2947	0.20552
ASCRP3001582	hsa_circ_0008874	0.2947	-0.772062
ASCRP3000853	hsa_circ_0007623	0.2947	0.32602
ASCRP3003845	hsa_circ_0006485	0.2948	-0.476146
ASCRP3008084	hsa_circ_0059914	0.2949	-1.0562
ASCRP3011114	hsa_circ_0001153	0.2951	0.331109
ASCRP3003972	hsa_circ_0000868	0.2952	-0.35196
ASCRP3010197	hsa_circ_0015537	0.2956	0.379472
ASCRP3010244	hsa_circ_0002882	0.2956	-0.549515
ASCRP3009915	hsa_circ_0060122	0.2957	0.30744
ASCRP3000734	hsa_circ_0008523	0.2957	0.190999
ASCRP3012715	hsa_circ_0031258	0.2958	0.225394
ASCRP3001586	hsa_circ_0001311	0.2958	0.19614
ASCRP3011337	hsa_circ_0000190	0.2959	0.244427
ASCRP3000290	hsa_circ_0015871	0.296	0.214427
ASCRP3010210	hsa_circ_0011385	0.296	-1.27401
ASCRP3001878	hsa_circ_0026787	0.296	-0.305646
ASCRP3005962	hsa_circ_0001205	0.2963	0.20428
ASCRP3007928	hsa_circ_0024371	0.2967	0.364362
ASCRP3005001	hsa_circ_0050545	0.2967	0.758321
ASCRP3012369	hsa_circ_0004099	0.2973	0.278442
ASCRP3003470	hsa_circ_0038981	0.2973	-0.256643
ASCRP3008074	hsa_circ_0029235	0.2974	0.296317
ASCRP3011375	hsa_circ_0000429	0.2975	-0.206553
ASCRP3011204	hsa_circ_0034657	0.2975	0.231874
ASCRP3006977	hsa_circ_0038646	0.2976	-0.259532
ASCRP3010112	hsa_circ_0047463	0.2978	0.22103
ASCRP3008858	hsa_circ_0007108	0.2979	-0.320004
ASCRP3000703	hsa_circ_0003713	0.298	-0.997702
ASCRP3013595	hsa_circ_0000500	0.298	-0.561327
ASCRP3004410	hsa_circ_0007345	0.298	0.222061
ASCRP3006596	hsa_circ_0004142	0.2981	-0.33069
ASCRP3004961	hsa_circ_0088478	0.2981	-0.19083
ASCRP3011751	hsa_circ_0022029	0.2981	-0.239702
ASCRP3007796	hsa_circ_0003345	0.2982	-0.413243
ASCRP3008798	hsa_circ_0070040	0.2982	-0.508638
ASCRP3008342	hsa_circ_0001995	0.2982	-0.187657
ASCRP3001443	hsa_circ_0079040	0.2984	0.26095
ASCRP3002840	hsa_circ_0035301	0.2984	0.531311
ASCRP3010276	hsa_circ_0000893	0.2988	-0.337785
ASCRP3011987	hsa_circ_0008472	0.299	-0.700622
ASCRP3004808	hsa_circ_0060055	0.2991	0.224474
ASCRP3011673	hsa_circ_0038539	0.2991	-0.301244
ASCRP3009671	hsa_circ_0006226	0.2991	-0.464025
ASCRP3007032	hsa_circ_0023920	0.2992	-0.330781
ASCRP3007636	hsa_circ_0033010	0.2992	0.258402
ASCRP3011426	hsa_circ_0063300	0.2993	0.630204
ASCRP3002474	hsa_circ_0092022	0.2993	0.974556
ASCRP3006872	hsa_circ_0001998	0.2994	-0.578139
ASCRP3013451	hsa_circ_0049884	0.2999	0.2629
ASCRP3008668	hsa_circ_0003770	0.3	0.568531
ASCRP3000755	hsa_circ_0007113	0.3	-0.186486
ASCRP3002465	hsa_circ_0002132	0.3	-0.267696
ASCRP3010021	hsa_circ_0003907	0.3002	0.571329
ASCRP3000763	hsa_circ_0039830	0.3004	0.343084
ASCRP3000198	hsa_circ_0086376	0.3007	-0.377118
ASCRP3000470	hsa_circ_0003967	0.3008	-0.423867
ASCRP3001815	hsa_circ_0073030	0.3008	0.313869
ASCRP3012262	hsa_circ_0026445	0.3013	-0.391295
ASCRP3005624	hsa_circ_0004643	0.3014	0.259746
ASCRP3011075	hsa_circ_0000443	0.3014	-1.27449
ASCRP3010014	hsa_circ_0069655	0.3017	-0.290709
ASCRP3011977	hsa_circ_0008653	0.302	0.386966
ASCRP3010631	hsa_circ_0074146	0.3022	0.190442
ASCRP3013416	hsa_circ_0062539	0.3022	0.375927
ASCRP3004123	hsa_circ_0090920	0.3024	0.670513
ASCRP3012484	hsa_circ_0009143	0.3025	0.881468
ASCRP3012295	hsa_circ_0012448	0.3025	-0.199353
ASCRP3007816	hsa_circ_0004435	0.3026	-0.511856
ASCRP3005387	hsa_circ_0048607	0.3026	-0.623717
ASCRP3007381	hsa_circ_0006728	0.3027	0.279249
ASCRP3004781	hsa_circ_0001202	0.3028	-0.330771
ASCRP3003961	hsa_circ_0081308	0.3029	0.224211
ASCRP3002181	hsa_circ_0000629	0.3031	-0.583504
ASCRP3010440	hsa_circ_0055012	0.3033	0.436157
ASCRP3009772	hsa_circ_0071736	0.3034	0.261994
ASCRP3007897	hsa_circ_0057319	0.3035	0.193122
ASCRP3004192	hsa_circ_0004843	0.3037	-0.178885
ASCRP3010278	hsa_circ_0016683	0.3038	0.379771
ASCRP3012652	hsa_circ_0067819	0.3038	0.202552
ASCRP3006970	hsa_circ_0002762	0.3038	-0.365568
ASCRP3004189	hsa_circ_0000130	0.3038	-0.299211
ASCRP3004214	hsa_circ_0083757	0.3038	-0.309969
ASCRP3000389	hsa_circ_0005325	0.3039	-0.499776
ASCRP3003503	hsa_circ_0023903	0.304	-0.477757
ASCRP3000446	hsa_circ_0021110	0.3042	0.279436
ASCRP3008657	hsa_circ_0000260	0.3043	-0.350925
ASCRP3003867	hsa_circ_0008488	0.3043	-1.13641
ASCRP3006677	hsa_circ_0024479	0.3043	0.215373
ASCRP3010071	hsa_circ_0051899	0.3044	0.287025
ASCRP3001046	hsa_circ_0045234	0.3044	0.423338
ASCRP3010734	hsa_circ_0007348	0.3045	0.412519
ASCRP3005494	hsa_circ_0003958	0.3045	0.390589
ASCRP3009229	hsa_circ_0060604	0.3047	0.262973
ASCRP3009693	hsa_circ_0001187	0.305	-1.00734
ASCRP3000585	hsa_circ_0001009	0.305	-0.445574
ASCRP3012790	hsa_circ_0068067	0.3052	0.37251
ASCRP3001274	hsa_circ_0065052	0.3054	0.596311
ASCRP3000728	hsa_circ_0004471	0.3054	0.190393
ASCRP3001968	hsa_circ_0005068	0.3054	-0.208939
ASCRP3009920	hsa_circ_0057980	0.3058	0.267637
ASCRP3010398	hsa_circ_0082894	0.3058	0.243498
ASCRP3002099	hsa_circ_0003146	0.3059	0.286875
ASCRP3006332	hsa_circ_0000938	0.3062	0.465549
ASCRP3011616	hsa_circ_0000977	0.3062	0.286567
ASCRP3002375	hsa_circ_0063604	0.3062	-0.430003
ASCRP3005747	hsa_circ_0007144	0.3063	0.187197
ASCRP3008463	hsa_circ_0014754	0.3064	0.665527
ASCRP3002051	hsa_circ_0003376	0.3065	0.34574
ASCRP3005225	hsa_circ_0001067	0.3065	-0.496116
ASCRP3005173	hsa_circ_0003426	0.3065	-0.634177
ASCRP3003250	hsa_circ_0054908	0.3065	0.210488
ASCRP3004852	hsa_circ_0008310	0.3066	-0.230573
ASCRP3011338	hsa_circ_0001206	0.3068	-0.46405
ASCRP3003941	hsa_circ_0036592	0.3068	-1.70586
ASCRP3007071	hsa_circ_0067347	0.3073	0.205838
ASCRP3000487	hsa_circ_0036408	0.3075	-0.735721
ASCRP3012583	hsa_circ_0002634	0.3077	-0.461299
ASCRP3009699	hsa_circ_0001824	0.3077	-1.03656
ASCRP3000262	hsa_circ_0005869	0.3081	0.244325
ASCRP3005355	hsa_circ_0068147	0.3083	-0.202887
ASCRP3008760	hsa_circ_0002080	0.3084	-0.534497
ASCRP3012873	hsa_circ_0006757	0.3084	-0.378426
ASCRP3008227	hsa_circ_0066367	0.3085	0.330072
ASCRP3010620	hsa_circ_0050894	0.3086	0.23414
ASCRP3000806	hsa_circ_0036272	0.309	-0.204857
ASCRP3013108	hsa_circ_0059797	0.309	0.285146
ASCRP3009287	hsa_circ_0002320	0.3091	0.38491
ASCRP3003294	hsa_circ_0004123	0.3091	0.363305
ASCRP3004644	hsa_circ_0050211	0.3092	-0.312827
ASCRP3006686	hsa_circ_0079280	0.3092	0.229672
ASCRP3008761	hsa_circ_0001015	0.3093	0.814011
ASCRP3005142	hsa_circ_0088058	0.3095	0.232165
ASCRP3006680	hsa_circ_0038815	0.3096	0.335995
ASCRP3003551	hsa_circ_0060909	0.3096	0.503316
ASCRP3007462	hsa_circ_0026337	0.3097	-0.841329
ASCRP3011046	hsa_circ_0014613	0.3097	-1.14031
ASCRP3004685	hsa_circ_0068563	0.3097	0.381961
ASCRP3004655	hsa_circ_0038899	0.3097	0.363262
ASCRP3007664	hsa_circ_0047917	0.3099	0.237151
ASCRP3007542	hsa_circ_0017726	0.3099	0.195841
ASCRP3011979	hsa_circ_0008142	0.31	-0.302708
ASCRP3005928	hsa_circ_0008884	0.3102	-0.209122
ASCRP3009285	hsa_circ_0001503	0.3103	0.38845
ASCRP3002567	hsa_circ_0015796	0.3104	-0.715103
ASCRP3000846	hsa_circ_0092135	0.3106	-0.284785
ASCRP3010198	hsa_circ_0027914	0.3107	0.275621
ASCRP3004321	hsa_circ_0051401	0.3107	-0.404507
ASCRP3008499	hsa_circ_0000973	0.3107	-0.386636
ASCRP3005051	hsa_circ_0002414	0.311	-0.206427
ASCRP3012182	hsa_circ_0029941	0.3112	0.21137
ASCRP3011317	hsa_circ_0092363	0.3113	0.287861
ASCRP3010145	hsa_circ_0005154	0.3114	0.229851
ASCRP3006602	hsa_circ_0076995	0.3114	0.220057
ASCRP3003092	hsa_circ_0001975	0.3115	-0.240799
ASCRP3010242	hsa_circ_0067029	0.3116	-0.224912
ASCRP3004839	hsa_circ_0001268	0.3116	-0.228995
ASCRP3005075	hsa_circ_0003608	0.3116	-1.43719
ASCRP3002947	hsa_circ_0008083	0.3118	0.179585
ASCRP3009057	hsa_circ_0035957	0.3118	0.742647
ASCRP3006944	hsa_circ_0062808	0.3119	-0.360147
ASCRP3009675	hsa_circ_0054309	0.3119	0.19357
ASCRP3008180	hsa_circ_0008258	0.3119	0.365253
ASCRP3002891	hsa_circ_0062162	0.312	-0.213709
ASCRP3006374	hsa_circ_0051470	0.312	0.867751
ASCRP3000709	hsa_circ_0001621	0.312	-0.195972
ASCRP3009353	hsa_circ_0056958	0.3124	0.419604
ASCRP3003859	hsa_circ_0024501	0.3124	-0.338606
ASCRP3011405	hsa_circ_0006049	0.3124	0.37119
ASCRP3007243	hsa_circ_0060516	0.3126	0.202062
ASCRP3012382	hsa_circ_0002120	0.3127	-0.234618
ASCRP3004622	hsa_circ_0065871	0.3127	0.328537
ASCRP3011387	hsa_circ_0092288	0.3128	0.488
ASCRP3002398	hsa_circ_0075819	0.3128	0.337782
ASCRP3009163	hsa_circ_0000942	0.3129	0.294768
ASCRP3006365	hsa_circ_0089651	0.313	0.505603
ASCRP3005806	hsa_circ_0008128	0.313	0.233711
ASCRP3012805	hsa_circ_0009022	0.3131	-0.349791
ASCRP3012271	hsa_circ_0034803	0.3134	-0.574178
ASCRP3005561	hsa_circ_0075494	0.3136	0.234343
ASCRP3001451	hsa_circ_0003264	0.3137	-0.247314
ASCRP3012033	hsa_circ_0018190	0.3137	-0.291935
ASCRP3012593	hsa_circ_0000228	0.3138	-0.470185
ASCRP3002023	hsa_circ_0085458	0.3139	0.480768
ASCRP3007119	hsa_circ_0033392	0.314	-0.184529
ASCRP3006066	hsa_circ_0000704	0.3141	0.239734
ASCRP3002956	hsa_circ_0005566	0.3142	0.19405
ASCRP3010726	hsa_circ_0006947	0.3143	0.251337
ASCRP3012374	hsa_circ_0000604	0.3143	-0.362974
ASCRP3007524	hsa_circ_0002688	0.3144	-0.519297
ASCRP3007463	hsa_circ_0004027	0.3145	-0.79344
ASCRP3013413	hsa_circ_0077276	0.3145	0.268473
ASCRP3002853	hsa_circ_0005847	0.3146	-0.276164
ASCRP3005172	hsa_circ_0001117	0.3152	0.337222
ASCRP3013435	hsa_circ_0005158	0.3155	-0.675384
ASCRP3010576	hsa_circ_0000605	0.3157	-0.68819
ASCRP3006446	hsa_circ_0043621	0.3157	0.250635
ASCRP3012769	hsa_circ_0055102	0.3158	-0.192953
ASCRP3002621	hsa_circ_0007167	0.3163	0.422094
ASCRP3006112	hsa_circ_0061936	0.3163	0.268477
ASCRP3012178	hsa_circ_0006527	0.3163	-0.411344
ASCRP3010733	hsa_circ_0001750	0.3164	0.197888
ASCRP3008889	hsa_circ_0033475	0.3165	-0.249745
ASCRP3009243	hsa_circ_0036000	0.3166	0.229546
ASCRP3006709	hsa_circ_0008303	0.3167	0.230443
ASCRP3012726	hsa_circ_0002290	0.3169	-0.229486
ASCRP3002074	hsa_circ_0006023	0.3169	-0.191539
ASCRP3013440	hsa_circ_0008358	0.3169	0.262652
ASCRP3012159	hsa_circ_0002236	0.317	-0.328518
ASCRP3010562	hsa_circ_0020962	0.3171	0.258738
ASCRP3009692	hsa_circ_0001999	0.3172	0.192397
ASCRP3003257	hsa_circ_0001402	0.3173	-0.697761
ASCRP3005808	hsa_circ_0004509	0.3176	0.269671
ASCRP3005430	hsa_circ_0062239	0.3178	-0.205406
ASCRP3009562	hsa_circ_0024490	0.3178	-0.220055
ASCRP3003451	hsa_circ_0007737	0.3179	-0.196792
ASCRP3010357	hsa_circ_0089039	0.318	-0.236695
ASCRP3009846	hsa_circ_0002111	0.3183	-0.446811
ASCRP3013259	hsa_circ_0016348	0.3184	1.10586
ASCRP3001828	hsa_circ_0085782	0.3184	0.228926
ASCRP3001205	hsa_circ_0008399	0.3185	0.196371
ASCRP3006665	hsa_circ_0062261	0.3185	0.459076
ASCRP3007115	hsa_circ_0008343	0.319	-0.224936
ASCRP3012929	hsa_circ_0036683	0.3191	-0.575689
ASCRP3008126	hsa_circ_0001386	0.3194	-0.507
ASCRP3000824	hsa_circ_0006868	0.3196	-0.441877
ASCRP3002315	hsa_circ_0000696	0.3196	-0.202779
ASCRP3008600	hsa_circ_0003935	0.3198	-0.184253
ASCRP3009726	hsa_circ_0033040	0.3198	-0.229575
ASCRP3007273	hsa_circ_0005783	0.3199	0.333819
ASCRP3007444	hsa_circ_0000724	0.3201	0.228521
ASCRP3000489	hsa_circ_0038465	0.3202	-0.321211
ASCRP3005168	hsa_circ_0086241	0.3203	0.687951
ASCRP3004522	hsa_circ_0058123	0.3205	0.320929
ASCRP3001051	hsa_circ_0007385	0.3205	-0.912941
ASCRP3007885	hsa_circ_0065638	0.3205	0.217036
ASCRP3008430	hsa_circ_0079163	0.3207	0.214912
ASCRP3001126	hsa_circ_0088200	0.3207	0.23893
ASCRP3006077	hsa_circ_0025638	0.3209	0.575499
ASCRP3009049	hsa_circ_0059760	0.3209	0.346421
ASCRP3009369	hsa_circ_0001605	0.3209	0.243567
ASCRP3004417	hsa_circ_0036506	0.3209	-0.398413
ASCRP3011224	hsa_circ_0002854	0.321	-0.281515
ASCRP3005754	hsa_circ_0006898	0.321	0.540122
ASCRP3011892	hsa_circ_0007843	0.321	-0.426431
ASCRP3012141	hsa_circ_0002281	0.321	-0.490957
ASCRP3002670	hsa_circ_0081682	0.3212	0.218847
ASCRP3011781	hsa_circ_0013190	0.3213	0.220618
ASCRP3009534	hsa_circ_0066331	0.3214	0.260802
ASCRP3009802	hsa_circ_0070245	0.3215	0.380763
ASCRP3004165	hsa_circ_0045502	0.3217	0.236537
ASCRP3003660	hsa_circ_0045697	0.3219	-0.484822
ASCRP3005499	hsa_circ_0070039	0.322	-0.297727
ASCRP3003879	hsa_circ_0081209	0.3222	0.288222
ASCRP3002327	hsa_circ_0016413	0.3223	0.3107
ASCRP3000529	hsa_circ_0000709	0.3224	0.224303
ASCRP3004681	hsa_circ_0007755	0.3225	-0.333602
ASCRP3007863	hsa_circ_0004073	0.3225	0.189596
ASCRP3002270	hsa_circ_0000992	0.3225	-0.178711
ASCRP3008797	hsa_circ_0000726	0.3226	0.596738
ASCRP3007008	hsa_circ_0051718	0.3227	0.299894
ASCRP3002772	hsa_circ_0004380	0.3227	0.224492
ASCRP3004729	hsa_circ_0012451	0.3228	-0.202311
ASCRP3002765	hsa_circ_0072697	0.3229	0.344328
ASCRP3009319	hsa_circ_0056721	0.3229	0.524102
ASCRP3007709	hsa_circ_0082628	0.323	0.630365
ASCRP3005954	hsa_circ_0060456	0.3231	0.414292
ASCRP3008732	hsa_circ_0062084	0.3232	0.181733
ASCRP3013183	hsa_circ_0090533	0.3232	0.528762
ASCRP3004307	hsa_circ_0000296	0.3232	-0.631694
ASCRP3000657	hsa_circ_0003850	0.3234	0.228544
ASCRP3002096	hsa_circ_0050715	0.3235	0.237864
ASCRP3003026	hsa_circ_0009037	0.3236	0.202611
ASCRP3004368	hsa_circ_0029021	0.3236	0.356987
ASCRP3006945	hsa_circ_0003523	0.3238	0.313573
ASCRP3011409	hsa_circ_0001030	0.3238	-1.29105
ASCRP3006254	hsa_circ_0001834	0.3239	-0.375844
ASCRP3004886	hsa_circ_0007242	0.3241	0.520961
ASCRP3006338	hsa_circ_0082452	0.3244	0.236836
ASCRP3013248	hsa_circ_0000426	0.3245	0.279964
ASCRP3005213	hsa_circ_0001258	0.3246	-1.21914
ASCRP3008239	hsa_circ_0088214	0.3249	-0.216844
ASCRP3003714	hsa_circ_0087302	0.3252	0.194691
ASCRP3006110	hsa_circ_0075501	0.3256	-0.22631
ASCRP3001848	hsa_circ_0050461	0.3257	-0.179139
ASCRP3012620	hsa_circ_0037274	0.326	-0.438083
ASCRP3011645	hsa_circ_0000269	0.3262	0.296484
ASCRP3010318	hsa_circ_0027355	0.3262	0.38286
ASCRP3005228	hsa_circ_0002343	0.3262	0.230469
ASCRP3010556	hsa_circ_0044375	0.3263	0.177252
ASCRP3003034	hsa_circ_0000467	0.3263	-0.311334
ASCRP3004402	hsa_circ_0063089	0.3263	0.550169
ASCRP3008837	hsa_circ_0004428	0.3264	-0.279109
ASCRP3002533	hsa_circ_0006505	0.3264	-0.432996
ASCRP3011469	hsa_circ_0003596	0.3265	-0.794956
ASCRP3003323	hsa_circ_0008421	0.3266	0.219482
ASCRP3002697	hsa_circ_0003400	0.3268	-0.222417
ASCRP3004091	hsa_circ_0002259	0.3269	-0.582611
ASCRP3008948	hsa_circ_0071185	0.327	-0.3093
ASCRP3010960	hsa_circ_0009095	0.327	-0.359059
ASCRP3013513	hsa_circ_0032064	0.327	-0.432021
ASCRP3010852	hsa_circ_0056558	0.3273	0.656565
ASCRP3003650	hsa_circ_0000150	0.3273	0.638462
ASCRP3001831	hsa_circ_0001681	0.3274	-0.620138
ASCRP3010501	hsa_circ_0003639	0.3278	-0.197193
ASCRP3012304	hsa_circ_0036398	0.328	-0.499427
ASCRP3005997	hsa_circ_0066942	0.3281	0.174574
ASCRP3002717	hsa_circ_0063158	0.3281	-0.293637
ASCRP3005666	hsa_circ_0000935	0.3281	-0.209697
ASCRP3002855	hsa_circ_0090585	0.3281	0.176701
ASCRP3007947	hsa_circ_0002407	0.3282	0.211507
ASCRP3002814	hsa_circ_0029500	0.3284	0.454697
ASCRP3002092	hsa_circ_0008998	0.3285	-0.214737
ASCRP3011118	hsa_circ_0005671	0.3286	-0.28214
ASCRP3010577	hsa_circ_0000685	0.3286	-0.169941
ASCRP3013242	hsa_circ_0011772	0.3286	0.21785
ASCRP3003764	hsa_circ_0003545	0.3288	0.232041
ASCRP3008040	hsa_circ_0028294	0.3295	0.305128
ASCRP3009339	hsa_circ_0006479	0.3296	-0.30401
ASCRP3006367	hsa_circ_0003434	0.3296	0.183695
ASCRP3006297	hsa_circ_0092361	0.3297	0.298504
ASCRP3010749	hsa_circ_0026978	0.3298	0.632892
ASCRP3010196	hsa_circ_0007292	0.3301	-0.82025
ASCRP3007189	hsa_circ_0088059	0.3301	-0.339045
ASCRP3007914	hsa_circ_0002383	0.3301	-0.279329
ASCRP3009674	hsa_circ_0002437	0.3302	0.227189
ASCRP3010936	hsa_circ_0090049	0.3304	0.218134
ASCRP3009113	hsa_circ_0004951	0.3304	0.214403
ASCRP3004169	hsa_circ_0000315	0.3304	-1.09166
ASCRP3000048	hsa_circ_0036629	0.3305	-0.290061
ASCRP3003541	hsa_circ_0051859	0.3307	0.254257
ASCRP3008045	hsa_circ_0001361	0.3307	-0.914885
ASCRP3004947	hsa_circ_0003209	0.3309	0.321316
ASCRP3006727	hsa_circ_0001821	0.3312	1.1321
ASCRP3001697	hsa_circ_0028202	0.3312	0.199393
ASCRP3010522	hsa_circ_0015270	0.3312	0.274076
ASCRP3007514	hsa_circ_0088145	0.3312	0.181494
ASCRP3011481	hsa_circ_0037866	0.3312	0.287934
ASCRP3006450	hsa_circ_0040932	0.3314	0.485776
ASCRP3003545	hsa_circ_0091074	0.3315	0.298794
ASCRP3010667	hsa_circ_0023610	0.3316	0.242953
ASCRP3009424	hsa_circ_0001074	0.3317	-0.36093
ASCRP3007677	hsa_circ_0011206	0.3318	0.276031
ASCRP3004767	hsa_circ_0004606	0.3319	0.679177
ASCRP3010465	hsa_circ_0008208	0.3322	-0.330051
ASCRP3009560	hsa_circ_0072329	0.3322	0.212437
ASCRP3009029	hsa_circ_0037896	0.3323	0.184622
ASCRP3011262	hsa_circ_0013953	0.3323	-0.259615
ASCRP3004498	hsa_circ_0002720	0.3323	1.15852
ASCRP3004528	hsa_circ_0075629	0.3324	0.232161
ASCRP3002593	hsa_circ_0004973	0.3324	-0.175389
ASCRP3005880	hsa_circ_0051133	0.3325	0.210311
ASCRP3011883	hsa_circ_0085013	0.3326	0.293526
ASCRP3003446	hsa_circ_0084170	0.3327	-0.231726
ASCRP3003798	hsa_circ_0076313	0.333	0.357338
ASCRP3010688	hsa_circ_0007407	0.333	0.200001
ASCRP3004132	hsa_circ_0040704	0.333	0.294426
ASCRP3001547	hsa_circ_0066568	0.3331	-0.302853
ASCRP3004875	hsa_circ_0028935	0.3331	0.459991
ASCRP3008432	hsa_circ_0000702	0.3332	-0.223506
ASCRP3010469	hsa_circ_0006773	0.3333	-0.460195
ASCRP3002471	hsa_circ_0045128	0.3338	-0.234529
ASCRP3002762	hsa_circ_0028711	0.3341	0.663121
ASCRP3000273	hsa_circ_0008077	0.3342	0.448005
ASCRP3000473	hsa_circ_0005593	0.3342	0.465404
ASCRP3003156	hsa_circ_0062165	0.3343	0.376717
ASCRP3007170	hsa_circ_0028861	0.3345	0.346338
ASCRP3008328	hsa_circ_0001308	0.3348	-0.307063
ASCRP3013364	hsa_circ_0005009	0.3349	0.331096
ASCRP3003532	hsa_circ_0091671	0.335	0.370347
ASCRP3008677	hsa_circ_0003380	0.3354	-0.184498
ASCRP3009146	hsa_circ_0008861	0.3355	-0.267809
ASCRP3001928	hsa_circ_0045989	0.3355	0.260901
ASCRP3005363	hsa_circ_0002798	0.3355	0.602364
ASCRP3004785	hsa_circ_0060067	0.3357	-0.385709
ASCRP3008533	hsa_circ_0035973	0.3357	-0.179542
ASCRP3004108	hsa_circ_0070049	0.3358	0.361877
ASCRP3010226	hsa_circ_0049657	0.3359	0.233956
ASCRP3011223	hsa_circ_0000342	0.336	-0.193623
ASCRP3000736	hsa_circ_0006979	0.3361	-0.260129
ASCRP3000259	hsa_circ_0083815	0.3361	0.732511
ASCRP3007138	hsa_circ_0060035	0.3362	0.320236
ASCRP3003292	hsa_circ_0069104	0.3363	-0.349744
ASCRP3006394	hsa_circ_0022981	0.3364	0.214993
ASCRP3001588	hsa_circ_0008620	0.3365	-0.377605
ASCRP3006164	hsa_circ_0008704	0.3365	0.177394
ASCRP3006405	hsa_circ_0049925	0.3367	0.272114
ASCRP3001367	hsa_circ_0008147	0.337	0.268784
ASCRP3003989	hsa_circ_0084353	0.3371	0.276758
ASCRP3001229	hsa_circ_0065182	0.3371	0.235892
ASCRP3004429	hsa_circ_0008264	0.3376	0.232435
ASCRP3006459	hsa_circ_0001238	0.3377	-0.817117
ASCRP3005718	hsa_circ_0006374	0.3377	-0.281773
ASCRP3007909	hsa_circ_0004680	0.3379	-0.852953
ASCRP3000203	hsa_circ_0007638	0.3379	0.318671
ASCRP3001497	hsa_circ_0005227	0.338	0.236964
ASCRP3012497	hsa_circ_0027089	0.3382	-1.04134
ASCRP3005497	hsa_circ_0059703	0.3383	0.474036
ASCRP3001405	hsa_circ_0059711	0.3384	0.503695
ASCRP3009891	hsa_circ_0076917	0.3384	-1.2256
ASCRP3013474	hsa_circ_0078373	0.3385	-0.419456
ASCRP3002703	hsa_circ_0019753	0.3385	0.174701
ASCRP3011482	hsa_circ_0004416	0.3386	-0.543974
ASCRP3011349	hsa_circ_0001716	0.3386	0.262352
ASCRP3007599	hsa_circ_0006891	0.3387	-0.257431
ASCRP3000914	hsa_circ_0091412	0.3388	0.510164
ASCRP3005409	hsa_circ_0083913	0.3388	0.391639
ASCRP3008296	hsa_circ_0029965	0.3391	1.10147
ASCRP3007471	hsa_circ_0008765	0.3394	0.195925
ASCRP3011203	hsa_circ_0054144	0.3396	-0.19498
ASCRP3007674	hsa_circ_0000213	0.3398	-0.451848
ASCRP3009296	hsa_circ_0032254	0.3398	0.457448
ASCRP3007711	hsa_circ_0001112	0.3399	-0.599607
ASCRP3009492	hsa_circ_0002522	0.3399	0.187613
ASCRP3003328	hsa_circ_0020518	0.3399	0.168556
ASCRP3000602	hsa_circ_0063147	0.3399	0.37815
ASCRP3012921	hsa_circ_0081342	0.3399	-0.541523
ASCRP3006797	hsa_circ_0026072	0.34	0.182519
ASCRP3000376	hsa_circ_0044904	0.3401	0.431212
ASCRP3008068	hsa_circ_0082131	0.3406	-0.183888
ASCRP3009335	hsa_circ_0001246	0.3406	-0.521441
ASCRP3004677	hsa_circ_0037207	0.3408	1.23708
ASCRP3000088	hsa_circ_0031775	0.3409	0.252724
ASCRP3009976	hsa_circ_0021157	0.341	0.163027
ASCRP3007390	hsa_circ_0001090	0.341	-0.190504
ASCRP3001424	hsa_circ_0002210	0.3412	0.24792
ASCRP3007373	hsa_circ_0005260	0.3415	0.279861
ASCRP3003169	hsa_circ_0036286	0.3418	0.222106
ASCRP3011502	hsa_circ_0029461	0.3418	-0.267385
ASCRP3012760	hsa_circ_0011299	0.3421	0.277818
ASCRP3008448	hsa_circ_0091761	0.3422	0.223145
ASCRP3001718	hsa_circ_0004896	0.3425	-0.973529
ASCRP3010165	hsa_circ_0004764	0.3426	0.240543
ASCRP3008487	hsa_circ_0002609	0.3428	-0.360301
ASCRP3013514	hsa_circ_0017639	0.3429	-0.180916
ASCRP3012614	hsa_circ_0003664	0.3436	-0.435843
ASCRP3009104	hsa_circ_0011947	0.3436	0.198611
ASCRP3005010	hsa_circ_0000361	0.3437	0.20459
ASCRP3012815	hsa_circ_0060848	0.3438	0.343745
ASCRP3001769	hsa_circ_0010440	0.3438	-0.3466
ASCRP3006477	hsa_circ_0014292	0.3438	0.173039
ASCRP3012827	hsa_circ_0001144	0.3439	0.200333
ASCRP3009512	hsa_circ_0017521	0.3439	0.1926
ASCRP3003432	hsa_circ_0043564	0.3442	0.63637
ASCRP3004966	hsa_circ_0044837	0.3442	-1.52954
ASCRP3005372	hsa_circ_0075263	0.3444	0.298931
ASCRP3003330	hsa_circ_0022997	0.3444	0.358901
ASCRP3004495	hsa_circ_0045714	0.3445	0.345801
ASCRP3010538	hsa_circ_0051640	0.3445	0.41053
ASCRP3000779	hsa_circ_0002785	0.3448	-0.173371
ASCRP3000301	hsa_circ_0003251	0.3448	0.402481
ASCRP3007930	hsa_circ_0005741	0.3449	-0.669549
ASCRP3005802	hsa_circ_0002491	0.345	0.228266
ASCRP3003967	hsa_circ_0000456	0.3451	0.19139
ASCRP3009945	hsa_circ_0000961	0.3451	0.169834
ASCRP3001075	hsa_circ_0008913	0.3452	0.457608
ASCRP3011255	hsa_circ_0005311	0.3452	0.242943
ASCRP3006097	hsa_circ_0002360	0.3452	0.332005
ASCRP3006249	hsa_circ_0000710	0.3454	0.24063
ASCRP3013332	hsa_circ_0008514	0.3455	-0.799439
ASCRP3001553	hsa_circ_0007061	0.3455	0.322548
ASCRP3012494	hsa_circ_0007080	0.3457	0.212132
ASCRP3009035	hsa_circ_0000796	0.3458	0.198316
ASCRP3008509	hsa_circ_0001900	0.346	-0.378643
ASCRP3001906	hsa_circ_0001094	0.3461	0.191538
ASCRP3001822	hsa_circ_0001757	0.3461	0.180882
ASCRP3011520	hsa_circ_0059958	0.3461	0.167053
ASCRP3007770	hsa_circ_0003307	0.3462	-0.181494
ASCRP3008940	hsa_circ_0005907	0.3462	-0.405896
ASCRP3008366	hsa_circ_0000525	0.3463	-0.323969
ASCRP3005373	hsa_circ_0025705	0.3463	0.402628
ASCRP3004610	hsa_circ_0053162	0.3463	0.185738
ASCRP3007590	hsa_circ_0009127	0.3466	0.546525
ASCRP3003203	hsa_circ_0003646	0.3466	0.174065
ASCRP3012189	hsa_circ_0001095	0.3469	-0.585404
ASCRP3005670	hsa_circ_0060455	0.347	0.171173
ASCRP3007991	hsa_circ_0006984	0.3474	0.499732
ASCRP3009637	hsa_circ_0008359	0.3475	-0.594807
ASCRP3000790	hsa_circ_0005868	0.3475	-0.259851
ASCRP3012850	hsa_circ_0004504	0.3475	0.18369
ASCRP3012659	hsa_circ_0004636	0.3476	-0.413244
ASCRP3002041	hsa_circ_0003871	0.3476	-0.163226
ASCRP3008216	hsa_circ_0082314	0.3477	0.259197
ASCRP3012849	hsa_circ_0051620	0.3478	0.276629
ASCRP3007911	hsa_circ_0059910	0.348	0.429221
ASCRP3010091	hsa_circ_0085743	0.3482	0.329659
ASCRP3010964	hsa_circ_0047073	0.3484	-0.361572
ASCRP3007259	hsa_circ_0024853	0.3484	0.34201
ASCRP3011234	hsa_circ_0000698	0.3485	-0.673362
ASCRP3008319	hsa_circ_0083587	0.3486	0.198373
ASCRP3000757	hsa_circ_0041630	0.3487	-0.174409
ASCRP3008483	hsa_circ_0000862	0.3488	0.285646
ASCRP3013055	hsa_circ_0013663	0.3488	0.229781
ASCRP3010062	hsa_circ_0005412	0.349	-0.264361
ASCRP3000436	hsa_circ_0018037	0.3493	0.304246
ASCRP3007622	hsa_circ_0049335	0.3494	-0.639517
ASCRP3008861	hsa_circ_0072132	0.3495	0.21924
ASCRP3007851	hsa_circ_0001338	0.3495	0.307713
ASCRP3005846	hsa_circ_0010735	0.3495	-0.533425
ASCRP3008856	hsa_circ_0013235	0.3496	0.177193
ASCRP3007014	hsa_circ_0007990	0.3496	0.246714
ASCRP3009798	hsa_circ_0048728	0.3497	0.213052
ASCRP3005395	hsa_circ_0000042	0.3497	0.196782
ASCRP3006127	hsa_circ_0083818	0.3499	0.317455
ASCRP3005583	hsa_circ_0054971	0.3499	-0.57859
ASCRP3007431	hsa_circ_0000129	0.3502	0.300716
ASCRP3011181	hsa_circ_0001683	0.3502	-0.393053
ASCRP3006813	hsa_circ_0067159	0.3503	0.261251
ASCRP3003554	hsa_circ_0008662	0.3503	-0.292178
ASCRP3007180	hsa_circ_0008193	0.351	-0.440008
ASCRP3010486	hsa_circ_0067058	0.3511	0.173015
ASCRP3011047	hsa_circ_0002180	0.3517	0.17617
ASCRP3010568	hsa_circ_0037621	0.3517	0.190587
ASCRP3008349	hsa_circ_0079973	0.3517	0.359287
ASCRP3000329	hsa_circ_0064584	0.3518	0.389677
ASCRP3001599	hsa_circ_0004479	0.352	0.183053
ASCRP3003702	hsa_circ_0074657	0.3521	0.337339
ASCRP3007680	hsa_circ_0080289	0.3521	0.224346
ASCRP3006075	hsa_circ_0000816	0.3525	-0.399232
ASCRP3005927	hsa_circ_0001781	0.3529	-0.196747
ASCRP3000593	hsa_circ_0058188	0.3529	-0.176473
ASCRP3009252	hsa_circ_0001582	0.3531	-0.177502
ASCRP3008772	hsa_circ_0005746	0.3533	0.184666
ASCRP3001346	hsa_circ_0023420	0.3534	0.277628
ASCRP3007280	hsa_circ_0027446	0.3534	0.299566
ASCRP3005950	hsa_circ_0019664	0.3534	0.26608
ASCRP3012576	hsa_circ_0003184	0.3538	-0.254856
ASCRP3012846	hsa_circ_0001399	0.354	0.557069
ASCRP3011767	hsa_circ_0051695	0.3541	0.302854
ASCRP3010996	hsa_circ_0006459	0.3543	-0.580994
ASCRP3006689	hsa_circ_0036621	0.3544	-0.26084
ASCRP3006139	hsa_circ_0081683	0.3544	-0.173754
ASCRP3000190	hsa_circ_0053967	0.3544	0.253267
ASCRP3010532	hsa_circ_0002957	0.3546	0.236474
ASCRP3004970	hsa_circ_0037076	0.3547	0.359268
ASCRP3007050	hsa_circ_0066536	0.3547	-0.382102
ASCRP3006906	hsa_circ_0008459	0.3549	0.258354
ASCRP3001399	hsa_circ_0022356	0.3549	0.201916
ASCRP3007966	hsa_circ_0000741	0.3552	-1.3666
ASCRP3005698	hsa_circ_0000122	0.3555	0.448344
ASCRP3005827	hsa_circ_0017625	0.3555	-0.210565
ASCRP3006597	hsa_circ_0030787	0.3556	0.280581
ASCRP3003811	hsa_circ_0000763	0.3558	-0.725361
ASCRP3003218	hsa_circ_0000950	0.356	0.185353
ASCRP3009855	hsa_circ_0011162	0.3561	-0.19827
ASCRP3000887	hsa_circ_0000419	0.3561	-0.706267
ASCRP3007739	hsa_circ_0001127	0.3562	-0.261923
ASCRP3012854	hsa_circ_0036466	0.3563	-0.176248
ASCRP3013175	hsa_circ_0008342	0.3563	-0.379393
ASCRP3002184	hsa_circ_0001324	0.3563	-0.678347
ASCRP3001219	hsa_circ_0084522	0.3564	0.226652
ASCRP3000511	hsa_circ_0000859	0.3565	-0.411293
ASCRP3002828	hsa_circ_0000083	0.3565	0.184719
ASCRP3003671	hsa_circ_0020094	0.3566	0.233082
ASCRP3006416	hsa_circ_0078346	0.3567	0.238606
ASCRP3004594	hsa_circ_0065532	0.3568	0.442082
ASCRP3012682	hsa_circ_0037366	0.3572	0.223725
ASCRP3002390	hsa_circ_0000441	0.3574	-0.337974
ASCRP3000221	hsa_circ_0001851	0.3575	-1.15047
ASCRP3011692	hsa_circ_0008360	0.3575	-0.23783
ASCRP3007725	hsa_circ_0049472	0.3576	0.431859
ASCRP3009953	hsa_circ_0091611	0.3579	0.188836
ASCRP3007639	hsa_circ_0045920	0.358	0.173599
ASCRP3002990	hsa_circ_0063846	0.358	0.271995
ASCRP3005992	hsa_circ_0003563	0.358	-0.195193
ASCRP3011056	hsa_circ_0082326	0.3581	0.325981
ASCRP3003094	hsa_circ_0001929	0.3582	0.408614
ASCRP3008462	hsa_circ_0035446	0.3582	-0.172059
ASCRP3010597	hsa_circ_0005887	0.3582	-0.838633
ASCRP3000291	hsa_circ_0009986	0.3583	0.17442
ASCRP3006741	hsa_circ_0000231	0.3584	-0.838216
ASCRP3013124	hsa_circ_0001016	0.3584	-0.553015
ASCRP3006319	hsa_circ_0004575	0.3587	0.465449
ASCRP3004695	hsa_circ_0062683	0.3589	-0.948202
ASCRP3000202	hsa_circ_0008432	0.359	-0.477583
ASCRP3000467	hsa_circ_0001062	0.3591	-0.296847
ASCRP3000934	hsa_circ_0001913	0.3591	-0.190435
ASCRP3012813	hsa_circ_0028965	0.3591	0.194316
ASCRP3003154	hsa_circ_0002680	0.3591	0.25167
ASCRP3001120	hsa_circ_0000234	0.3593	-0.371093
ASCRP3005713	hsa_circ_0067700	0.3596	0.380371
ASCRP3002510	hsa_circ_0074817	0.3596	0.211616
ASCRP3005476	hsa_circ_0019120	0.3598	-0.171494
ASCRP3004129	hsa_circ_0018242	0.3599	0.185781
ASCRP3002055	hsa_circ_0069323	0.3599	0.478808
ASCRP3004527	hsa_circ_0075748	0.3599	0.16158
ASCRP3006313	hsa_circ_0082917	0.3601	-0.403675
ASCRP3001494	hsa_circ_0077792	0.3601	0.17966
ASCRP3001017	hsa_circ_0005687	0.3603	0.376845
ASCRP3002514	hsa_circ_0000595	0.3603	0.291806
ASCRP3007819	hsa_circ_0009007	0.3603	-0.278329
ASCRP3010375	hsa_circ_0009154	0.3603	-0.490444
ASCRP3001736	hsa_circ_0059071	0.3604	-0.291054
ASCRP3012311	hsa_circ_0006988	0.3604	-0.360834
ASCRP3008537	hsa_circ_0004376	0.3608	0.340209
ASCRP3006757	hsa_circ_0075050	0.3612	0.272765
ASCRP3012630	hsa_circ_0018379	0.3613	-0.206265
ASCRP3001071	hsa_circ_0068293	0.3613	0.286836
ASCRP3002610	hsa_circ_0003898	0.3614	0.284486
ASCRP3008712	hsa_circ_0064388	0.3614	0.254661
ASCRP3009892	hsa_circ_0072805	0.3615	-1.24225
ASCRP3010355	hsa_circ_0030050	0.3618	-0.221328
ASCRP3011803	hsa_circ_0068129	0.3619	-0.315456
ASCRP3001617	hsa_circ_0045337	0.3619	-0.318444
ASCRP3001929	hsa_circ_0052247	0.3619	0.423903
ASCRP3006215	hsa_circ_0000927	0.3619	0.269275
ASCRP3003430	hsa_circ_0076522	0.362	0.335141
ASCRP3006811	hsa_circ_0037857	0.3622	0.495913
ASCRP3009197	hsa_circ_0006646	0.3623	-0.373654
ASCRP3006873	hsa_circ_0084927	0.3623	-0.319257
ASCRP3003342	hsa_circ_0011871	0.3625	0.329336
ASCRP3005393	hsa_circ_0032261	0.3626	0.222378
ASCRP3000649	hsa_circ_0083054	0.3626	-0.620867
ASCRP3000670	hsa_circ_0003862	0.3627	0.193204
ASCRP3001372	hsa_circ_0004956	0.3628	-0.276355
ASCRP3012360	hsa_circ_0000496	0.3629	-0.315397
ASCRP3011247	hsa_circ_0007948	0.3629	0.31363
ASCRP3005787	hsa_circ_0055954	0.3631	0.829926
ASCRP3006444	hsa_circ_0001973	0.3634	0.384196
ASCRP3013570	hsa_circ_0057463	0.3634	-0.297051
ASCRP3006583	hsa_circ_0029340	0.3635	0.214958
ASCRP3004835	hsa_circ_0002122	0.3635	1.10802
ASCRP3012326	hsa_circ_0072303	0.3636	0.341606
ASCRP3012861	hsa_circ_0043931	0.3636	0.237021
ASCRP3004191	hsa_circ_0081323	0.3637	0.175291
ASCRP3006268	hsa_circ_0008872	0.3637	-0.195529
ASCRP3009803	hsa_circ_0001017	0.3638	-0.832061
ASCRP3013255	hsa_circ_0006697	0.3638	-0.212813
ASCRP3006469	hsa_circ_0004954	0.3639	-0.267711
ASCRP3009471	hsa_circ_0006856	0.3639	-0.286982
ASCRP3001253	hsa_circ_0001247	0.3639	-0.722135
ASCRP3010932	hsa_circ_0003016	0.3643	-0.21821
ASCRP3004775	hsa_circ_0004906	0.3643	-0.193686
ASCRP3006185	hsa_circ_0062682	0.3644	-1.00566
ASCRP3003512	hsa_circ_0000979	0.365	0.269845
ASCRP3006612	hsa_circ_0076125	0.3655	-0.701931
ASCRP3004400	hsa_circ_0063822	0.3655	0.181782
ASCRP3003539	hsa_circ_0008301	0.3656	0.227384
ASCRP3001897	hsa_circ_0003357	0.3659	-0.292096
ASCRP3005055	hsa_circ_0001389	0.3659	0.194856
ASCRP3010580	hsa_circ_0004029	0.3659	-0.254318
ASCRP3005783	hsa_circ_0001947	0.3661	0.546412
ASCRP3003040	hsa_circ_0071842	0.3662	0.180092
ASCRP3013273	hsa_circ_0032505	0.3662	-0.191345
ASCRP3011766	hsa_circ_0029937	0.3664	-0.287963
ASCRP3002128	hsa_circ_0067574	0.3664	0.223418
ASCRP3012645	hsa_circ_0037127	0.3666	0.225193
ASCRP3005045	hsa_circ_0004907	0.3667	0.210153
ASCRP3006203	hsa_circ_0059665	0.3668	-1.13184
ASCRP3002267	hsa_circ_0003037	0.3669	0.190731
ASCRP3011928	hsa_circ_0007771	0.367	-0.291256
ASCRP3011696	hsa_circ_0001275	0.367	0.395088
ASCRP3004510	hsa_circ_0043114	0.3671	0.17555
ASCRP3002189	hsa_circ_0001574	0.3672	-0.378387
[truncated: 6,123 more rows]
